# Supplementary material for: Self-Concept With Cross-Cultural Perspective: 36–72-Month-Old Preschool Children in Turkey and Germany
Source: Front Psychol. 2022 May 23;13:821074. doi: 10.3389/fpsyg.2022.821074 (PMC9169042; doi:10.3389/fpsyg.2022.821074)
Supplement: Supplementary file 1 [file Data_Sheet_1.zip]

Archive with 7 entries (6 files):
- datasheet/
- datasheet/.DS_Store
- __MACOSX/datasheet/._.DS_Store
- datasheet/Tu╠êrkiye verisi.xls
- __MACOSX/datasheet/._Tu╠êrkiye verisi.xls
- datasheet/Almanya Verisi .xls
- __MACOSX/datasheet/._Almanya Verisi .xls
