# Supplementary material for: Self-Concept With Cross-Cultural Perspective: 36–72-Month-Old Preschool Children in Turkey and Germany
Source: Front Psychol. 2022 May 23;13:821074. doi: 10.3389/fpsyg.2022.821074 (PMC9169042; doi:10.3389/fpsyg.2022.821074)
Supplement: Supplementary file 1 [file Data_Sheet_1.zip › datasheet/Tu╠êrkiye verisi.xls]

## Sheet: Eingabe
	2013	Orta büyüklükte şehir
id	Cinsiyet_t0	Yaş	Doğum tarihi_t0	Irk_M_t0	Irk_V_t0	Kurum_t0	Tarih_t0	skf_dil_t0	skf_motivasyon_t0	skf_01_t0	skf_02_t0	skf_03_t0	skf_04_t0	skf_05_t0	skf_06n_t0	skf_07_t0	skf_08_t0	skf_09_t0	skf_10_t0	skf_11_t0	skf_12_t0	skf_13_t0	skf_14_t0	skf_15_t0	skf_16_t0	skf_17_t0	skf_18_t0	skf_19n_t0	skf_20_t0	skf_21_t0	skf_22_t0	skf_23_t0	skf_24_t0	skf_25_t0	skf_26_t0
1	2	47	2014-06-27	1	1	7	2018-05-10	1	2	4	1	4	3	1	4	4	3	4	4	4	3	1	4	1	4	4	4	1	4	4	4	99	4	4	4
2	1	43	2014-10-14	1	1	4	2018-05-29	1	2	4	1	2	1	1	2	1	4	2	3	1	3	3	3	4	4	4	2	4	3	4	4	4	4	4	3
3	2	55	2013-10-14	1	1	1	2018-05-11	1	2	4	3	2	4	4	4	2	4	4	1	4	4	4	4	4	2	4	4	1	1	4	4	4	4	1	4
4	2	59	2013-06-11	1	1	2	2018-05-18	1	2	2	2	2	4	2	1	4	4	3	2	4	4	4	4	4	4	2	4	1	4	1	4	3	4	1	4
5	2	43	2014-10-17	1	1	1	2018-05-11	1	2	3	2	1	4	4	4	3	4	3	3	4	4	2	4	4	2	3	4	2	4	4	2		2	3	4
6	2	51	2014-02-03	1	1	1	2018-05-11	1	2	3	3	3	4	4	1	4	2	4	4	1	4	4	4	4	4	3	4	4	2	4	4	4	4	4	4
7	1	45	2014-08-13	1	1	4	2018-05-29	1	2	3	2	3	4	2	4	3	4	4	99	1	2	3	4	2	99	4	4	99	4	4	4	4	2	1	4
8	1	60	2013-05-13	1	1	2	2018-05-18	1	2	3	2	1	3	1	4	3	2	3	4	3	4	4	2	3	4	3	4	3	4	3	4	3	4	3	2
9	1	69	2012-08-23	1	1	2	2018-05-28	1	2	3	2	4	4	3	2	4	1	1	4	4	2	4	4	4	4	3	4	3	3	4	4	3	3	4	4
10	1	64	2013-01-15	1	1	2	2018-05-25	1	2	1	4	3	4	4	4	1	4	4	4	4	4	4	4	4	1	3	4	1	4	4	4	4	4	2	4
11	1	67	2012-10-23	1	1	4	2018-05-29	1	2	4	2	3	4	3	4	4	3	3	1	1	4	4	4	3	4	4	2	1	4	4	4	3	4	3	4
12	2	71	2012-06-13	1	1	7	2018-05-17	1	2	4	99	4	4	4	4	4	2	1	4	4	3	4	4	4	4	4	4	4	1	4	4	4	1	4	4
13	2	43	2014-10-17	1	1	1	2018-05-11	1	2	4	4	4	4	3	1	4	2	4	4	4	4	4	4	4	4	4	4	1	4	4	4	4	4	1	4
14	2	55	2013-11-05	1	1	1	2018-05-11	1	2	4	3	1	4	4	4	4	4	4	1	4	3	1	4	3	2	1	4	3	4	4	4	2	2	4	4
15	1	47	2014-06-08	1	1	15	2018-06-01	1	2	2	3	1	4	3	2	1	4	2	4	3	4	4	2	3	1	2	4	1	4	1	2	3	1	3	2
16	1	64	2013-02-15	1	1	6	2018-06-18	1	2	4	1	4	4	4	4	4	4	4	4	4	4	1	4	4	4	4	4	4	4	4	4	4	4	4	4
17	2	61	2013-04-01	1	1	2	2018-05-18	1	2	4	4	4	4	3	1	4	4	1	4	4	4	4	4	4	1	4	4	1	1	1	1	4	4	1	1
18	2	62	2013-03-19	1	1	2	2018-05-18	1	2	4	2	4	4	4	4	1	2	4	1	4	4	4	4	4	3	4	4	4	4	1	4	3	4	1	4
19	2	66	2012-11-03	1	1	4	2018-05-29	1	2	2	1	4	2	3	4	1	4	2	1	4	4	4	2	2	4	99	4	3	4	1	4	4	4	4	4
20	2	56	2013-10-15	1	1	6	2018-06-18	1	2	2	1	3	4	4	4	3	4	2	2	3	4	4	4	2	1	1	2	1	4	4	3	4	4	1	4
21	2	56	2018-09-15	1	1	8	2018-05-17	1	2	1	1	4	4	1	1	1	4	1	3	4	1	4	4	4	2	1	4	1	1	4	3	99	99	4	1
22	2	69	2012-08-13	2	1	4	2018-05-29	1	2	4	2	2	4	3	4	3	4	3	4	3	4	4	3	2	3	3	4	2	4	4	3	3	3	3	4
23	2	69	2012-08-06	1	1	1	2018-05-11	1	2	3	4	4	4	4	4	4	4	4	4	3	4	1	4	2	1	4	4	4	1	4	4	4	4	4	4
24	1	48	2014-05-02	1	1	5	2018-05-10	1	2	4	4	4	4	4	4	4	4	4	4	4	4	4	4	4	4	4	99	4	4	4	4	4	4	4	4
25	1	44	2014-09-26	1	1	5	2018-05-10	1	2	4	4	1	4	1	3	1	4	4	3	1	4	2	4	4	4	1	4	4	4	4	4	1	4	4	4
26	1	71	2012-06-26	1	1	4	2018-05-29	1	2	1	4	3	3	4	4	3	4	4	4	2	3	4	4	4	3	2	3	1	4	2	4	2	4	1	4
27	2	63	2013-03-15	1	1	6	2018-06-18	1	2	1	3	2	4	4	4	4	4	99	1	4	4	4	4	4	3	1	4	4	4	4	3	2	4	4	4
28	2	44	2014-09-08	1	1	5	2018-05-10	1	2	4	4	1	4	3	2	1	4	2	3	1	4	4	2	3	4	4	4	3	2	1	2	4	3	4	1
29	2	52	2014-01-24	1	1	1	2018-05-11	1	2	4	2	4	2	4	4	4	3	1	4	3	4	4	4	3	4	2	4	4	4	4	4	3	4	4	4
30	1	55	2013-11-15	1	1	6	2018-06-18	1	2	4	1	1	4	3	3	4	1	3	4	3	4	4	4	4	4	3	4	2	3	4	4	1	4	4	4
31	2	65	2013-01-15	1	1	6	2018-06-18	1	2	4	2	4	4	4	4	4	4	1	1	4	4	1	4	4	4	4	4	4	4	4	4	1	4	4	4
32	2	63	2013-03-07	1	1	3	2018-06-11	1	2	4	1	4	4	4	3	4	2	4	4	4	4	4	4	4	4	4	2	3	4	4	3	4	4	3	4
33	2	57	2013-08-02	1	1	7	2018-05-10	1	2	3	1	1	4	3	4	2	4	4	2	4	4	1	2	4	4	99	4	4	2	1	4	4	4	4	4
34	2	57	2013-07-19	1	1	1	2018-05-11	1	2	2	1	1	4	3	3	4	2	2	4	3	4	4	3	4	3	1	3	2	2	4	4	4	4	3	4
35	2	47	2014-06-25	1	1	2	2018-05-18	1	2	1	2	3	4	4	4	4	4	3	3	4	4	1	4	3	1	3	4	4	4	4	4	4	4	4	4
36	1	63	2013-02-10	1	1	5	2018-05-18	1	2	4	3	1	1	2	4	4	4	1	1	1	4	4	4	4	4	1	3	1	4	4	4	4	4	4	4
37	1	56	2013-09-25	1	1	2	2018-05-18	1	2	4	3	3	4	4	4	4	4	4	4	4	4	4	4	4	4	4	4	2	4	4	4	4	4	2	4
38	2	47	2014-05-29	1	1	1	2018-05-11	1	2	2	1	2	4	4	2	4	4	2	1	4	3	4	4	4	1	4	1	1	4	4	4	1	4	2	4
39	1	44	2014-09-19	1	1	1	2018-05-11	1	2	4	3	2	4	4	3	1	2	1	2	4	3	4	2	4	1	2	4	2	1	4	3	4	4	3	2
40	2	58	2013-07-29	1	1	2	2018-05-18	1	2	3	3	3	4	4	4	4	4	3	3	4	4	4	4	4	2	3	1	3	4	4	4	4	4	2	4
41	2	67	2012-10-18	1	1	7	2018-05-17	1	2	4	3	4	4	4	4	4	4	4	4	4	4	4	4	4	4	4	4	4	4	4	4	4	4	4	4
42	2	59	72013	1	1	6	2018-06-18	1	2	1	1	1	4	3	4	4	4	1	1	4	4	1	4	4	4	99	99	99	4	4	4	3	4	4	4
43	2	69	2012-09-01	1	1	3	2018-06-11	1	2	4	3	3	4	3	4	4	3	4	3	3	4	4	4	4	3	4	4	3	2	3	4	2	4	2	4
44	2	70	2012-07-17	1	1	2	2018-05-18	1	2	1	1	4	4	4	4	4	4	1	3	3	4	4	4	4	4	2	4	2	4	4	4	4	3	4	4
45	1	66	2013-01-01	1	1	3	2018-06-11	1	2	4	4	4	4	4	4	4	4	4	4	4	4	4	4	3	4	4	4	1	4	4	4	4	4	4	4
46	1	68	2013-09-06	1	1	7	2018-05-17	1	2	4	2	4	4	4	3	2	4	4	3	3	4	4	3	4	2	2	4	99	3	4	2	4	4	2	4
47	1	47	2014-06-18	1	1	1	2018-05-11	1	2	3	4	2	4	4	3	2	1	1	1	4	1	1	4	4	3	3	4	4	4	4	4	2	4	2	4
48	1	70	2012-06-03	1	1	2	2018-05-18	1	2	3	4	4	4	1	4	2	4	3	2	3	4	2	4	3	3	4	4	4	3	1	4	4	4	1	4
49	1	64	2013-01-17	1	1	7	2018-05-10	1	2	4	3	2	4	4	3	4	4	3	4	4	4	4	4	4	4	4	4	3	4	4	4	4	4	3	4
50	1	68	2012-09-25	1	1	2	2018-05-18	1	2	3	4	3	4	4	3	4	4	2	2	4	4	4	4	4	4	4	4	3	4	4	4	4	4	4	4
51	2	65	2012-12-07	1	1	7	2018-05-17	1	2	4	4	4	4	3	4	4	4	4	4	3	4	4	4	4	4	1	4	4	1	4	4	4	1	2	4
52	2	66	2012-11-27	1	1	4	2018-05-29	1	2	1	3	4	4	4	4	4	4	4	3	4	4	3	4	4	3	4	4	2	1	4	4	1	4	4	3
53	1	63	2013-02-14	1	1	7	2018-05-10	1	2	4	4	4	4	4	3	4	4	4	4	2	3	4	4	4	2	4	4	1	4	4	4	1	4	3	4
54	2	61	2012-04-03	1	1	7	2018-05-10	1	2	1	2	4	4	4	3	3	2	4	4	4	4	4	4	3	2	4	3	3	4	3	3	4	4	2	4
55	2	63	2013-02-11	1	1	7	2018-05-10	1	2	4	1	2	4	2	4	2	4	4	3	2	4	4	2	4	4	4	4	4	4	4	4	4	4	4	4
56	1	72	2012-03-11	1	1	4	2018-05-29	1	2	4	4	4	4	4	4	3	3	4	4	4	4	4	4	4	4	4	4	4	4	4	4	4	4	4	4
57	1	70	2012-06-16	1	1	2	2018-05-18	1	2	3	2	3	4	1	3	2	4	3	4	2	4	4	4	1	2	4	1	2	1	2	3	4	3	1	4
58	1	58	2013-07-26	1	1	2	2018-05-18	1	2	3	4	2	4	3	4	4	3	1	1	4	4	4	4	1	2	4	1	4	4	4	3	4	4	1	4
59	2	53	2013-12-17	1	1	1	2018-05-11	1	2	1	3	4	4	1	4	4	4	3	1	1	4	4	4	4	4	4	4	1	4	4	4	1	4	4	4
60	1	52	2014-01-12	1	1	2	2018-05-28	1	2	4	3	4	4	4	1	3	2	4	3	4	4	4	2	4	3	1	4	2	4	4	4	2	4	4	4
61	2	66	2012-12-12	1	1	2	2018-05-28	1	2	2	4	3	3	4	2	4	3	4	1	3	4	4	4	3	2	4	4	1	4	2	4	2	4	4	3
62	2	56	2013-09-05	1	1	15	2018-06-01	1	2	3	4	4	4	4	4	4	3	4	4	4	4	4	4	4	4	4	4	4	4	4	4	4	4	3	4
63	1	60	2013-05-28	1	1	2	2018-05-18	1	2	4	1	3	4	2	4	3	3	4	1	2	4	4	4	4	1	4	4	4	4	4	4	4	3	4	4
64	2	62	2013-04-15	1	1	6	2018-06-18	1	2	2	2	4	4	4	4	4	3	3	1	4	4	1	4	4	4	4	4	4	4	4	4	3	4	4	4
65	2	66	2012-11-07	1	1	4	2018-05-29	1	2	2	1	4	4	4	3	3	2	1	2	4	3	99	3	3	3	4	4	3	3	4	1	2	2	3	4
66	2	51	2014-02-17	1	1	2	2018-05-28	1	2	2	4	1	4	4	4	1	4	99	1	3	4	4	4	4	4	99	4	1	4	4	4	2	4	4	4
67	1	52	2014-01-02	1	1	7	2018-05-10	1	2	4	1	4	4	4	4	4	4	4	1	4	4	3	4	4	4	4	4	1	4	4	4	4	4	2	4
68	2	63	2013-03-18	1	1	3	2018-06-11	1	2	3	1	1	4	1	4	2	4	4	4	4	4	4	4	4	4	4	4	4	4	4	4	4	4	4	4
69	1	64	2013-02-27	1	1	3	2018-06-11	1	2	4	3	3	3	2	3	4	2	1	4	1	4	4	4	4	4	4	4	1	3	4	3	4	4	3	4
70	1	61	2013-04-26	1	1	5	2018-05-18	1	2	1	1	1	4	4	4	4	3	4	1	4	4	4	4	3	4	4	4	4	4	4	4	1	4	4	4
71	2	46	2014-07-05	1	1	7	2018-05-10	1	2	1	3	4	4	4	4	4	4	4	1	4	4	4	4	4	4	4	4	4	4	4	4	4	4	4	4
72	2	65	2012-12-12	1	1	7	2018-05-17	1	2	3	2	1	3	4	4	4	4	1	1	4	4	4	4	4	4	2	2	1	4	3	4	3	4	2	4
73	2	49	2014-04-13	1	1	18	2018-06-04	1	2	3	1	3	4	4	3	2	2	2	3	4	2	1	1	3	4	3	4	4	2	3	4	3	1	3	99
74	2	68	2012-09-28	1	1	7	2018-05-17	1	2	3	1	2	4	4	4	4	4	3	2	4	4	3	4	4	4	2	4	4	4	3	4	3	4	4	3
75	2	58	2013-07-15	1	1	8	2018-05-16	1	2	3	1	4	4	4	4	4	4	1	1	4	4	4	4	4	4	4	4	4	4	4	4	4	4	1	4
76	2	46	2014-07-30	1	1	2	2018-05-28	1	2	4	3	3	4	4	4	4	3	3	2	4	4	1	4	99	4	4	1	4	4	4	4	1	4	4	4
77	1	56	2013-09-21	1	1	1	2018-05-11	1	2	1	4	4	4	4	4	4	4	4	1	4	4	4	4	4	4	4	4	1	4	4	4	4	4	1	4
78	2	64	2013-01-04	1	1	2	2018-05-18	1	2	3	3	3	4	4	4	3	4	3	2	4	4	3	4	4	2	4	4	2	4	4	4	4	4	1	4
79	2	66	2012-12-15	1	1	6	2018-06-18	1	2	1	3	4	4	4	4	4	4	1	1	4	4	4	4	4	4	4	4	4	4	4	3	4	4	4	4
80	1	66	2012-10-27	1	1	2	2018-05-18	1	2	3	1	4	2	4	4	3	3	4	3	3	4	3	4	3	2	2	4	2	3	4	4	3	3	3	4
81	2	50	2014-03-13	1	1	15	2018-06-01	1	2	4	1	4	4	4	3	4	4	4	3	4	4	4	4	4	4	4	1	3	4	4	4	4	4	4	4
82	1	69	2012-08-04	1	1	2	2018-05-18	1	2	4	4	2	4	2	4	4	4	2	4	4	3	4	4	2	4	4	4	4	4	4	4	4	4	1	4
83	1	49	2014-04-26	1	1	18	2018-06-04	1	2	1	1	1	3	2	1	4	1	1	4	1	4	4	3	2	4	4	1	1	4	4	4	4	3	2	2
84	1	65	2012-12-16	1	1	1	2018-05-11	1	2	4	2	3	4	3	4	4	2	4	4	3	4	4	4	3	2	4	4	1	3	2	4	4	1	4	4
85	1	59	2013-06-09	1	1	2	2018-05-18	1	2	1	4	4	4	4	4	4	4	4	4	4	4	4	4	4	4	4	4	1	4	4	4	4	4	1	4
86	1	42	2014-11-03	1	1	1	2018-05-11	1	2	4	4	4	4	4	4	4	4	4	1	4	4	1	4	4	4	99	4	1	4	4	4	4	4	1	4
87	1	59	2013-06-05	1	1	1	2018-05-11	1	2	1	4	3	4	4	4	3	2	4	1	4	4	4	4	4	4	4	3	4	4	4	3	4	4	4	4
88	2	64	2013-01-03	1	1	2	2018-05-18	1	2	4	4	1	4	4	4	4	4	1	1	4	4	3	4	4	4	4	4	4	4	4	4	2	4	4	4
89	2	63	2013-02-18	1	1	9	2018-05-15	1	2	3	3	2	2	4	4	2	4	3	3	4	4	4	4	2	4	1	4	4	4	4	4	3	1	3	4
90	2	66	2012-11-16	1	1	2	2018-05-18	1	2	4	1	4	4	4	4	4	2	4	1	4	4	4	4	1	1	4	1	1	4	3	4	1	4	1	4
91	1	61	2012-04-17	1	1	7	17.05.2018	1	2	3	1	1	4	2	4	1	2	4	4	3	4	2	4	2	2	4	4	1	3	4	4	3	4	3	4
92	2	60	2013-05-16	1	1	4	2018-05-29	1	2	2	3	2	4	4	4	4	4	3	4	4	4	4	4	4	2	4	2	3	4	4	4	4	4	3	4
93	2	64	2013-01-01	1	1	9	2018-05-15	1	2	2	1	4	4	4	3	2	4	1	1	1	4	4	4	4	4	4	4	4	1	4	3	3	4	1	4
94	1	58	2013-08-15	1	1	6	2018-06-18	1	2	4	3	4	4	4	2	4	2	4	4	4	4	4	4	4	4	4	1	4	4	2	4	4	4	4	4
95	1	50	2014-02-25	1	1	18	2018-06-04	1	2	4	3	2	4	1	2	4	3	3	2	3	4	3	4	4	3	3	1	4	3	4	3	3	3	2	4
96	1	61	2013-04-30	1	1	2	2018-05-18	1	2	3	2	4	4	4	3	4	4	2	4	4	4	4	4	4	3	2	4	4	4	4	4	4	4	4	4
97	1	60	2013-05-04	1	1	1	2018-06-11	1	2	3	4	4	3	4	3	4	3	3	3	4	4	4	4	2	3	3	4	4	3	3	4	3	4	3	4
98	1	54	2013-11-23	1	1	2	2018-05-18	1	2	2	4	3	2	2	3	3	3	3	3	3	4	3	2	2	2	4	2	1	4	4	4	4	4	3	4
99	2	66	2012-11-14	1	1	5	2018-05-18	1	2	4	4	3	4	4	4	4	4	1	4	4	4	1	4	4	1	4	1	1	4	4	4	4	3	1	4
100	1	43	2014-10-15	1	1	4	2018-05-18	1	2	4	1	2	1	1	2	1	4	2	3	1	3	3	3	4	4	4	2	4	3	4	4	4	4	4	3
101	1	60	2013-05-28	1	1	7	2018-05-10	1	2	4	1	4	4	2	4	4	4	4	4	3	4	4	4	3	4	4	4	4	4	3	4	4	4	4	4
102	2	60	2013-06-21	1	1	5	2018-05-18	1	2	1	2	3	1	4	4	3	2	4	1	3	4	2	2	4	3	2	2	1	4	4	4	1	4	4	3
103	1	63	2013-02-18	1	1	7	2018-05-10	1	2	4	99	2	4	4	4	4	3	4	3	4	4	4	4	4	4	3	4	4	4	3	4	4	4	1	4
104	2	61	2013-04-26	1	1	1	2018-05-11	1	2	3	1	4	4	4	4	4	4	1	1	4	4	3	4	4	4	3	4	2	4	3	2	2	3	3	4
105	2	58	2013-07-15	1	1	8	2018-05-18	1	2	3	4	1	4	4	4	4	4	2	2	4	4	4	4	4	4	4	4	1	4	4	4	4	4	1	1
106	1	49	2014-04-30	1	1	4	2018-05-29	1	2	4	2	3	4	1	4	4	3	3	4	4	3	3	1	4	2	4	2	1	4	3	4	4	4	1	3
107	1	48	2014-05-11	1	1	5	2018-05-10	1	2	1	2	3	4	1	4	3	4	1	4	3	4	2	2	99	4	2	2	3	1	4	3	3	1	4	3
108	1	55	2013-11-03	1	1	1	2018-05-11	1	2	1	2	3	4	3	2	4	1	2	2	2	4	4	3	2	4	4	2	3	4	4	3	1	3	4	4
109	1	56	2013-09-15	1	1	8	2018-05-16	1	2	4	1	2	4	2	4	3	4	1	4	1	4	4	4	99	1	4	4	1	4	4	4	4	4	1	4
110	2	72	2012-03-23	2	1	7	2018-05-17	1	2	4	3	2	4	3	4	3	3	2	4	4	4	3	4	4	3	2	2	2	3	3	3	2	3	4	4
111	2	65	2013-01-19	1	1	5	2018-05-18	1	2	4	1	3	4	4	4	3	4	4	3	4	4	3	4	4	4	3	4	4	4	4	4	1	3	4	4
112	2	70	2012-06-25	1	1	2	2018-05-18	1	2	3	2	4	4	4	4	3	4	1	3	3	4	4	4	3	4	4	3	3	3	4	4	4	4	4	4
113	1	52	2014-01-02	1	1	7	2018-05-10	1	2	4	4	4	4	4	3	4	4	4	3	4	4	4	4	4	4	4	4	4	4	4	4	4	4	4	4
114	2	58	2013-08-15	1	1	6	2018-06-18	1	2	3	4	1	4	4	4	3	2	3	4	4	4	4	4	3	3	4	3	3	2	4	3	4	4	2	4
115	2	70	2012-08-25	1	1	3	2018-06-11	1	2	4	3	2	4	4	4	4	4	4	3	4	4	4	4	4	4	4	4	4	1	3	4	4	4	4	4
116	2	72	2012-04-30	1	1	2	2018-05-18	1	2	4	4	1	4	4	2	1	4	1	2	4	3	4	4	4	2	1	4	3	4	1	4	2	4	1	4
117	2	54	2013-11-05	1	1	15	2018-06-01	1	2	3	2	4	4	2	3	4	3	4	3	4	2	4	4	4	2	1	3	2	1	4	4	4	4	2	3
118	2	53	2013-12-02	1	1	1	2018-05-11	1	2	1	4	3	4	1	4	4	4	4	1	4	4	4	1	4	2	2	4	4	1	4	4	1	4	4	4
119	1	53	2014-01-29	1	1	18	2018-06-04	1	2	1	2	4	3	3	4	3	2	1	1	4	2	4	1	4	4	1	4	1	3	1	1	4	4	4	4
120	1	52	2014-01-02	1	1	7	2018-05-17	1	2	3	1	4	4	4	4	4	4	1	2	4	4	4	4	4	4	3	4	1	4	4	4	4	4	4	4
121	1	59	2013-06-19	1	1	5	2018-05-18	1	2	1	1	4	4	4	4	4	4	4	4	4	4	4	4	2	4	4	4	4	4	4	4	1	4	4	4
122	1	57	2013-08-26	1	1	5	2018-05-18	1	2	4	1	1	4	4	4	4	4	4	1	4	4	4	4	4	4	4	4	4	4	4	1	1	4	4	4
123	2	57	2013-07-16	1	1	1	2018-05-11	1	2	4	4	4	4	4	3	2	4	4	4	4	4	4	4	4	2	4	4	4	4	4	4	4	4	1	4
124	1	53	2014-01-28	1	1	3	2018-06-11	1	2	4	2	3	4	4	4	4	4	4	4	4	4	4	3	2	4	4	4	4	4	4	4	4	4	4	4
125	1	60	2013-05-16	1	1	1	2018-05-11	1	2	4	1	3	2	4	4	4	2	1	1	4	4	1	4	1	2	4	4	1	4	4	4	1	4	2	4
126	1	70	2012-07-24	1	1	3	2018-06-11	1	2	1	1	3	4	4	4	4	4	2	4	4	1	4	4	4	4	1	4	4	4	4	4	2	4	4	4
127	1	43	2014-09-22	1	1	2	2018-05-18	1	2	4	4	4	4	3	4	4	4	4	4	4	4	4	4	4	4	4	1	4	4	4	4	4	4	4	4
128	1	55	2018-10-15	1	1	8	2018-05-17	1	2	3	4	4	4	2	4	99	4	4	1	4	4	1	4	2	1	4	4	1	4	4	99	1	3	4	4
129	1	44	2014-10-19	1	1	2	2018-05-18	1	2	4	3	2	4	4	3	1	2	1	2	4	3	4	2	4	1	2	4	2	1	4	3	4	4	3	2
130	1	59	2013-07-18	1	1	5	2018-05-18	1	2	1	1	1	4	4	4	4	4	1	1	4	4	4	4	2	4	1	4	1	4	4	4	1	4	4	4
131	2	44	2014-09-09	1	1	9	2018-05-15	1	2	4	1	4	4	4	4	4	4	4	4	4	4	4	4	1	1	4	4	4	4	4	4	4	1	4	4
132	1	69	2012-09-04	1	1	2	2018-05-18	1	2	4	2	2	4	4	4	4	2	2	2	4	4	2	4	3	4	3	3	1	4	4	4	3	4	2	3
133	2	45	2014-08-20	1	1	15	2018-06-01	1	2	4	3	2	4	4	4	4	4	1	4	4	4	4	4	4	2	4	4	4	4	4	4	99	99	99	99
134	1	60	2013-05-10	1	1	1	2018-05-11	1	2	4	2	4	4	2	4	4	2	4	3	4	4	4	3	4	3	4	4	1	4	4	4	2	4	4	3
135	1	70	2012-06-13	1	1	1	2018-05-11	1	2	4	4	4	4	4	4	4	4	1	2	4	4	4	4	4	4	4	4	4	4	4	4	4	4	4	4
136	1	51	2014-02-11	1	1	2	2018-05-28	1	2	3	2	4	4	3	4	4	3	3	4	4	4	4	4	4	3	3	4	4	4	4	3	4	4	3	4
137	1	53	2013-07-19	1	1	1	2018-05-18	1	2	99	4	4	4	2	4	4	3	4	1	3	4	4	4	3	2	4	3	3	4	4	4	4	4	3	4
138	1	52	2014-01-11	1	1	9	2018-05-15	1	2	4	1	4	4	4	4	4	3	4	1	4	4	1	4	4	1	1	4	4	4	4	4	2	4	1	4
139	2	50	2014-04-19	1	1	5	2018-05-10	1	2	4	1	3	4	4	3	4	4	4	4	4	3	1	3	2	4	1	4	1	1	4	4	1	4	4	4
140	2	67	2012-11-12	1	1	2	2018-05-18	1	2	4	3	1	4	4	4	4	4	4	1	4	4	1	4	4	4	4	4	1	4	4	4	4	4	4	4
141	2	57	2013-08-15	1	1	8	2018-05-18	1	2	1	4	1	4	2	3	2	4	4	1	3	3	1	2	4	3	1	2	1	2	4	3	1	1	3	4
142	1	70	2012-06-12	1	1	1	2018-05-11	1	2	3	4	3	4	3	4	4	4	4	3	4	4	4	4	3	99	4	4	4	4	4	4	4	4	3	4
143	2	52	2014-01-29	1	1	5	10052018	1	2	1	1	1	4	4	4	4	4	1	1	4	4	4	4	4	4	1	4	4	4	4	4	1	4	4	4
144	2	60	2013-05-04	1	1	1	2018-05-11	1	2	4	2	3	4	4	4	4	4	4	1	4	4	4	4	4	4	1	4	3	4	4	4	1	4	4	4
145	1	52	2014-01-16	1	1	9	2018-05-15	1	2	1	3	2	4	2	4	1	2	2	3	1	4	4	4	4	2	4	3	3	4	3	4	3	4	1	4
146	1	44	2014-09-19	1	1	1	2018-05-11	1	2	4	3	2	4	4	3	1	2	1	2	4	3	4	2	4	1	2	4	2	1	4	3	4	4	3	2
147	1	50	2014-03-05	1	1	1	2018-05-11	1	2	1	1	4	4	4	4	4	4	4	99	4	2	4	4	4	4	99	99	99	99	99	99	99	99	99	99
148	2	62	2013-04-11	1	1	2	2018-05-18	1	2	4	3	3	3	3	4	4	3	3	4	2	4	4	4	3	2	4	4	2	4	3	4	4	2	3	4
149	1	59	2013-07-12	1	1	5	2018-05-18	1	2	1	3	2	4	4	3	2	4	2	3	4	4	99	99	2	4	1	3	3	4	4	3	1	4	3	4
150	2	51	2014-02-26	1	1	3	2018-06-11	1	2	3	1	3	4	4	4	3	4	4	4	2	4	4	4	4	4	2	4	1	4	3	4	4	4	1	3
151	2	55	2013-12-15	1	1	6	2018-06-18	1	2	4	1	4	4	4	3	4	4	4	4	4	2	4	4	4	4	4	4	1	4	4	3	4	4	4	3
152	2	51	2014-02-17	1	1	2	2018-06-04	1	2	2	1	1	4	4	4	1	4	99	1	4	4	4	4	4	4	4	4	1	4	4	4	2	4	4	4
153	2	72	2012-05-01	1	1	2	2018-05-18	1	2	4	4	1	4	4	4	4	4	4	1	4	1	4	4	4	4	4	4	4	4	4	4	4	4	4	4
154	2	68	2012-09-06	1	1	2	2018-05-18	1	2	4	4	4	4	4	1	4	4	4	4	4	4	4	4	4	4	4	4	4	4	4	4	4	4	4	4
155	1	50	2014-03-07	1	1	1	2018-05-11	1	2	4	2	3	4	4	1	4	3	4	1	4	3	4	1	3	2	4	4	4	2	4	4	3	2	4	3
156	1	65	2012-12-22	1	1	7	2018-05-17	1	2	4	3	4	4	4	3	4	3	4	4	3	4	4	2	3	4	4	3	2	4	4	3	4	4	3	4
157	1	66	2012-11-04	1	1	9	2018-05-14	1	2	4	3	4	4	2	4	1	4	3	2	2	3	3	4	3	3	3	1	1	4	3	4	4	4	4	4
158	2	48	2014-05-15	1	1	5	2018-05-10	1	2	4	4	4	4	4	2	4	3	4	3	4	3	1	4	99	4	3	4	3	4	3	4	3	3	4	4
159	2	55	2013-10-05	1	1	9	2018-05-15	1	2	1	1	1	4	4	4	4	4	1	1	4	4	1	4	4	4	2	4	4	4	4	4	4	4	1	4
160	1	72	2012-05-30	1	1	5	2018-05-18	1	2	1	2	4	4	1	3	4	4	2	4	4	4	4	4	3	4	4	4	4	4	4	4	4	4	4	4
161	1	49	2014-04-22	1	1	5	2018-05-10	1	2	1	1	4	2	4	4	4	4	3	2	4	4	1	4	4	4	2	2	2	4	4	4	1	3	4	4
162	2	44	2014-09-18	1	1	4	2018-05-29	1	2	1	4	3	4	4	3	2	4	1	4	4	4	4	4	2	4	1	2	1	4	4	4	1	4	1	3
163	2	45	2014-08-28	1	1	7	10.05.2018	1	2	3	3	2	4	4	4	4	4	4	4	4	4	4	4	4	4	4	4	4	4	4	4	4	4	4	4
164	2	45	2014-08-03	1	1	1	11.05.2018	1	2	3	4	1	4	4	4	4	4	1	1	4	4	4	4	1	1	1	1	1	4	4	4	1	4	1	4
165	2	70	2012-06-01	2	2	2	2018-05-18	1	2	2	1	1	4	3	4	4	99	4	1	4	3	4	4	3	4	2	4	3	4	4	4	2	4	3	4
166	2	53	2013-12-23	1	1	3	2018-06-11	1	2	4	4	4	4	4	2	2	3	4	4	4	4	1	3	3	3	4	4	4	4	1	2	4	3	3	4
167	2	55	2013-10-01	1	1	10	2018-05-24	1	2	4	1	4	4	4	4	4	4	3	2	4	4	4	4	4	3	3	4	4	3	4	4	3	4	3	4
168	1	55	2013-10-05	1	1	12	2018-05-25	1	2	3	4	4	4	4	3	2	1	1	2	2	1	1	3	2	4	2	2	1	4	3	2	4	4	4	3
169	1	55	2013-10-15	1	1	8	2018-05-17	1	2	1	1	1	3	1	4	4	4	1	1	4	4	1	4	4	4	1	4	99	4	4	4	1	3	4	4
170	1	52	2014-01-02	1	1	7	2018-05-17	1	2	3	1	4	4	4	4	4	4	1	2	4	4	4	4	4	4	3	4	1	4	4	4	4	4	4	4
171	2	53	2014-01-10	1	1	18	2018-06-04	1	2	4	2	4	4	1	4	2	1	2	4	4	1	3	4	3	4	4	2	3	4	1	2	3	4	1	2
172	1	65	2012-12-20	1	1	2	2018-05-18	1	2	2	3	2	4	4	4	4	3	3	4	4	4	4	4	4	4	4	4	3	2	3	4	4	4	4	3
173	2	52	2014-01-01	1	1	1	2018-05-11	1	2	3	4	1	4	4	4	4	4	1	1	4	4	4	4	4	99	1	2	4	4	4	4	1	4	1	4
174	1	53	2013-12-17	1	1	12	2018-05-25	1	2	2	4	2	4	4	4	4	4	4	2	4	4	2	4	4	4	3	4	3	4	4	4	4	4	3	4
175	1	51	2014-03-18	1	1	5	2018-05-10	1	2	2	4	4	4	4	4	4	4	4	4	99	99	4	4	3	4	4	3	4	4	4	4	4	4	4	4
176	1	54	2013-11-15	1	1	11	2018-05-16	1	2	3	3	1	4	4	4	1	4	4	4	4	4	4	4	1	4	4	1	4	4	4	4	4	4	4	4
177	2	60	2013-06-19	1	1	4	2018-05-29	1	2	1	4	4	4	4	4	4	4	1	2	4	4	2	4	4	3	3	3	2	1	1	3	3	4	1	4
178	1	61	2013-04-08	1	1	2	2018-05-18	1	2	2	3	4	4	4	4	3	3	4	1	4	3	4	4	3	2	1	3	4	3	4	4	1	4	1	4
179	2	68	2012-10-25	1	1	2	2018-05-28	1	2	3	4	4	4	4	1	4	4	1	1	4	4	4	4	4	1	4	1	1	1	4	4	4	1	1	1
180	1	62	2013-03-01	1	1	4	2018-05-29	1	2	4	3	4	4	4	4	3	4	4	4	4	4	4	4	4	4	4	4	4	4	4	4	4	4	4	4
181	1	56	2013-09-13	1	1	14	2018-05-17	1	2	4	1	1	2	99	3	4	2	2	1	4	4	4	4	2	2	1	2	1	4	4	4	1	4	2	4
182	2	43	2014-10-17	1	1	1	2018-05-18	1	2	4	4	4	4	4	1	4	2	4	4	4	4	4	4	4	4	4	4	1	4	4	4	4	4	1	4
183	2	58	2013-07-01	1	1	2	2018-05-18	1	2	1	1	3	4	4	4	4	4	1	4	4	4	1	4	4	3	1	4	1	4	4	4	1	4	1	4
184	2	64	2013-01-12	1	1	2	2018-05-18	1	2	1	1	2	4	4	4	4	3	4	1	4	4	1	4	4	4	4	1	1	1	4	4	4	4	1	4
185	1	59	2013-05-27	1	1	2	2018-05-18	1	2	4	3	4	4	4	4	4	4	4	1	4	4	1	4	4	3	4	4	4	3	4	4	4	4	4	4
186	1	57	2013-08-02	1	1	7	2018-05-10	1	2	4	1	1	4	4	4	4	4	1	4	4	4	2	4	3	99	1	3	4	4	4	4	4	4	1	4
187	1	53	2013-11-11	1	1	3	2018-06-11	1	2	4	1	4	4	2	4	4	4	4	4	4	4	4	4	4	4	4	4	4	4	4	4	4	4	3	4
188	2	47	2014-05-29	1	1	1	2018-05-18	1	2	1	1	1	4	4	2	4	4	4	1	4	4	1	4	4	3	2	4	1	3	4	4	1	4	4	4
189	1	56	2013-10-13	1	1	3	2018-06-11	1	2	1	2	3	4	4	4	1	4	1	1	4	1	1	4	1	4	3	3	2	4	4	4	1	4	4	4
190	2	55	2013-11-08	1	1	2	2018-05-18	1	2	1	3	1	4	1	4	4	4	4	4	4	4	4	4	4	4	4	1	4	4	4	4	4	4	1	4
191	1	44	2014-09-19	1	1	1	2018-05-18	1	2	4	3	99	4	4	99	1	4	4	1	99	4	4	2	4	4	3	4	2	1	4	3	4	4	3	2
192	2	52	2014-01-22	1	1	7	2018-05-10	1	2	4	4	4	4	4	4	4	4	3	4	4	4	4	4	4	2	4	4	4	4	4	4	4	4	3	4
193	1	50	2014-04-05	1	1	18	2018-06-04	1	2	3	2	4	4	4	4	4	4	4	4	4	4	1	4	4	4	2	3	4	4	3	4	2	3	4	4
194	1	53	2013-07-19	1	1	1	2018-05-11	1	2	3	4	4	4	2	4	4	3	4	1	3	3	4	4	3	2	4	3	4	4	4	3	4	4	3	2
195	2	45	2014-08-03	1	1	2	2018-05-28	1	2	4	4	4	4	4	2	2	4	3	4	4	4	4	3	99	1	2	4	2	3	3	4	4	2	4	3
196	2	70	2012-06-01	1	1	2	2018-05-18	1	2	3	4	1	4	1	4	4	4	1	2	4	4	1	4	3	4	1	4	1	4	4	4	1	4	4	1
197	1	46	2014-07-06	1	1	5	2018-05-10	1	2	1	99	1	4	99	4	99	4	1	1	99	99	1	4	99	99	4	2	3	4	4	3	4	99	2	99
198	2	71	2012-06-10	1	1	4	2018-05-29	1	2	4	2	4	3	3	4	4	4	4	2	4	4	4	4	4	3	4	4	4	4	4	4	4	4	4	4
199	2	71	2012-06-11	1	1	2	2018-05-18	1	2	3	3	4	4	4	4	3	4	3	3	4	4	4	4	4	2	4	4	4	3	4	4	3	4	4	4
200	1	72	2012-03-26	1	1	2	2018-05-18	1	2	2	3	4	4	4	4	4	4	2	2	4	4	4	4	4	4	3	4	1	4	4	3	4	4	3	2
201	1	72	2012-02-08	1	1	2	2018-05-18	1	2	3	4	2	4	4	4	3	4	2	1	3	4	4	4	3	4	1	4	3	4	4	4	2	4	2	4
202	1	72	2012-02-03	1	1	2	2018-05-28	1	2	4	3	2	4	4	3	4	2	4	3	4	4	2	2	3	4	1	3	2	3	4	4	4	4	1	4
203	2	72	2014-12-09	1	1	2	2018-05-18	1	2	3	4	3	4	4	4	4	4	4	4	4	4	4	4	1	4	4	4	4	4	4	4	1	4	2	4
204	2	72	2011-11-15	1	1	5	2018-05-18	1	2	1	2	1	4	4	4	4	3	3	2	4	4	1	4	4	4	1	4	1	4	4	4	1	4	4	4
205	1	72	2012-05-07	1	1	2	2018-05-28	1	2	4	4	1	4	3	4	4	4	4	4	4	4	4	4	4	4	4	4	1	4	1	4	4	4	4	4
206	2	72	2012-01-25	1	1	5	2018-05-18	1	2	3	1	2	4	3	4	4	4	4	3	3	4	1	4	4	4	4	4	3	3	4	4	4	4	4	4
207	1	70	2012-07-17	1	1	2	2018-05-18	1	2	4	4	4	4	4	4	4	2	4	3	4	4	4	3	4	4	4	4	4	4	3	4	4	4	3	4
208	1	69	2012-08-21	1	1	2	2018-05-18	1	2	4	4	3	3	2	4	3	4	3	4	3	3	4	3	2	3	4	2	2	4	3	4	4	4	4	4
209	2	59	2013-06-14	1	1	2	2018-05-18	1	2	4	3	4	4	4	4	4	3	4	3	4	4	4	4	4	4	2	4	1	4	4	4	4	4	1	4
210	1	63	2013-02-27	1	1	2	2018-05-18	1	2	2	3	1	3	4	1	1	1	1	1	3	1	3	4	2	2	2	4	2	1	4	4	1	4	1	3
211	1	71	2012-06-29	1	1	2	2018-05-18	1	2	4	4	4	4	4	3	4	4	4	4	4	2	4	4	4	2	4	4	1	4	4	4	3	4	2	4
212	1	72	2012-05-25	1	1	2	2018-05-18	1	2	3	2	4	4	4	4	3	3	3	1	4	4	4	4	4	3	2	4	1	4	1	4	1	4	2	4
213	2	61	2013-04-17	1	1	2	2018-05-18	1	2	4	4	4	4	4	4	3	4	4	4	4	4	4	4	4	4	4	4	4	4	4	4	4	4	4	4
214	1	56	2013-09-13	1	1	2	2018-05-18	1	2	1	3	1	4	4	4	4	4	2	1	4	4	4	4	4	4	4	4	4	4	4	4	4	4	4	4
215	2	44	2014-09-08	1	1	5	2018-05-10	1	2	3	1	1	4	4	3	4	1	3	1	4	4	4	4	4	1	1	4	4	1	4	4	4	4	1
216	1	72	2012-04-09	1	1	5	2018-05-18	1	2	4	1	4	3	2	4	4	4	4	3	3	1	4	2	4	4	3	1	1	1	4	4	4	4	3	1
217	1	72	2012-05-24	1	1	5	2018-05-18	1	2	4	3	4	4	4	3	4	4	3	4	4	4	4	4	4	4	4	3	4	4	4	3	3	4	4	3
218	2	72	2012-02-06	1	1	5	2018-05-18	1	2	3	2	3	4	3	4	3	4	3	3	2	4	4	4	4	3	4	4	2	4	1	4	4	2	2	2
219	1	72	2012-03-24	1	1	5	2018-05-18	1	2	4	1	3	4	4	4	4	4	4	4	4	4	4	4	4	4	1	4	4	4	4	4	4	4	4	4
220	1	72	2012-02-15	1	1	5	2018-05-18	1	2	3	4	4	4	2	4	4	4	4	3	3	4	4	4	4	4	4	4	4	4	2	4	3	4	4	4
221	2	72	2012-01-06	1	1	7	2018-05-17	1	2	4	2	4	4	4	4	4	4	4	4	4	4	4	4	3	3	1	4	3	4	4	4	4	4	3	4
222	1	72	2012-03-21	1	1	7	2018-05-17	1	2	2	1	4	99	4	3	2	3	4	3	3	4	4	4	3	2	1	1	3	4	4	3	3	1	4	3
223	1	72	02.05.212	1	1	7	2018-05-17	1	2	2	4	4	4	4	4	3	4	4	2	4	4	3	4	3	4	4	1	4	4	4	4	4	4	3	4
224	1	72	20.02.1012	1	1	7	2018-05-17	1	2	4	4	4	4	4	4	4	4	4	4	4	4	4	4	4	4	4	4	4	4	4	4	4	4	4	4
225	2	72	2012-02-28	1	1	7	2018-05-17	1	2	4	3	4	4	4	4	4	3	2	3	4	4	3	4	3	3	3	4	3	4	2	3	4	4	2	4
226	1	72	2012-01-21	1	1	7	2018-05-17	1	2	4	3	4	2	3	4	3	4	3	2	3	4	4	4	3	4	4	3	3	3	99	4	4	4	3	4
227	1	62	2013-02-21	1	1	7	2018-05-10	1	2	3	4	1	4	4	3	4	3	4	2	4	3	4	4	3	99	1	4	2	4	3	2	2	4	3	4
228	1	63	2013-02-05	1	1	7	2018-05-10	1	2	4	4	4	4	3	4	3	4	4	4	3	4	3	3	1	4	4	4	4	4	4	4	4	4	4	4
229	1	63	2013-02-04	1	1	7	2018-05-10	1	2	3	1	4	4	4	4	4	4	4	2	4	4	4	4	4	4	4	4	4	4	4	4	4	4	4	4
230	2	73	2012-04-11	1	1	1	2018-05-11	1	2	4	4	4	4	3	4	4	4	4	4	4	4	4	4	4	99	4	4	1	4	4	4	4	4	4	4
231	1	72	2012-01-01	1	1	1	2018-05-11	1	2	4	1	4	4	4	4	2	4	4	3	3	4	4	4	3	4	4	4	4	4	4	4	4	4	4	4
232	2	72	2012-04-03	2	1	1	2018-05-11	1	2	4	4	4	4	4	4	4	4	4	3	4	4	4	4	4	4	4	4	4	4	4	4	4	4	3	4
233	1	62	2013-03-20	1	1	1	2018-05-11	1	2	4	1	4	4	4	4	4	4	1	1	4	4	4	4	4	4	4	4	4	4	4	4	4	4	4	4
234	1	72	2012-03-12	1	1	3	2018-06-11	1	2	4	4	4	4	4	4	4	4	4	4	4	4	4	4	4	4	4	4	4	4	99	4	4	4	4	99
235	2	71	2012-06-14	1	1	3	2018-06-11	1	2	4	3	2	4	3	4	4	4	2	3	4	4	3	4	3	3	3	3	99	4	3	4	3	3	2	4
236	1	72	2011-11-22	1	1	3	2018-06-11	1	2	3	4	4	4	4	4	3	4	4	3	4	4	4	4	4	3	4	3	4	4	3	3	4	4	3	4
237	2	72	2012-04-07	1	1	3	2018-06-11	1	2	4	3	3	3	2	4	2	3	4	3	2	3	2	4	4	4	4	4	3	4	4	4	4	3	3	3
238	2	72	08.11.2011.	1	1	3	2018-06-11	1	2	4	4	4	4	4	4	3	4	2	3	3	4	4	4	3	2	3	4	2	4	4	4	4	4	3	4
239	1	61	2013-05-08	1	1	3	2018-06-11	1	2	1	1	4	4	4	4	4	4	4	4	1	4	4	4	4	4	1	2	1	4	4	4	1	2	3	3
240	2	61	2013.	1	1	3	2018-06-11	1	2	3	1	3	4	4	4	4	4	3	4	4	4	4	4	4	4	4	4	2	4	4	4	4	4	4	4
241	1	72	2012-02-13	1	1	10	2018-05-24	1	2	4	3	3	4	1	4	3	2	1	3	3	4	3	4	3	4	4	2	4	1	4	4	2	2	4	1
242	1	64	2013-01-10	1	1	10	2018-05-24	1	2	3	4	2	4	2	4	4	4	2	1	3	4	4	3	4	4	4	4	4	4	4	3	4	4	4	4
243	2	62	2013-03-15	1	1	10	2018-05-24	1	2	4	3	2	4	4	4	4	3	4	4	4	4	4	1	4	4	4	4	4	4	4	4	4	4	4	4
244	1	64	2013-01-23	1	1	10	2018-05-24	1	2	4	2	3	4	4	3	4	2	4	3	4	4	1	4	4	4	4	4	3	4	4	3	4	4	3	2
245	2	62	2013-03-03	1	1	10	2018-05-24	1	2	4	99	4	4	1	2	4	4	4	4	4	4	4	4	4	4	4	4	1	4	4	4	4	4	4	4
246	1	72	2012-04-20	1	1	10	2018-05-24	1	2	4	3	4	4	4	4	3	4	3	4	2	4	4	4	4	4	4	4	4	4	4	4	4	3	4	4
247	2	72	2012-02-26	1	1	11	2018-05-16	1	2	3	4	1	4	4	4	2	4	3	4	4	4	4	4	4	4	4	4	4	3	4	4	4	4	4	4
248	2	72	.2013	1	1	11	2018-05-16	1	2	3	4	4	4	3	4	3	4	4	4	4	4	2	3	4	4	4	2	2	1	2	4	4	4	3	4
249	2	72	2013-02-15	1	1	11	2018-05-16	1	2	3	1	3	4	4	4	4	4	4	3	4	4	2	4	4	4	3	4	4	4	4	4	3	4	4	4
250	2	65	.2013	1	1	11	2018-05-16	1	2	4	3	4	4	3	4	3	4	4	4	3	4	4	4	2	99	4	4	1	4	1	4	2	4	2	4
251	1	65	.2013	1	1	11	2018-05-16	1	2	2	3	4	4	1	4	3	2	4	3	2	4	4	4	3	2	4	1	2	3	3	2	4	4	3	4
252	2	65	.2013	1	1	11	2018-05-16	1	2	4	2	3	4	3	4	4	3	3	1	4	4	4	3	3	3	4	3	4	3	4	4	4	4	3	3
253	2	65	.2013	1	1	11	2018-05-16	1	2	3	2	4	4	4	4	4	4	4	3	4	4	4	4	4	4	4	4	4	4	4	4	4	4	4	4
254	1	65	.2013	1	1	11	2018-05-16	1	2	4	3	4	4	4	4	4	3	4	4	4	4	4	4	3	4	4	4	4	4	4	4	4	4	4	4
255	2	65	.2013	1	1	11	2018-05-16	1	2	4	3	3	4	4	4	3	4	3	4	4	4	4	4	3	4	4	4	3	3	4	4	4	4	3	4
256	1	72	2012-03-17	1	1	12	2018-05-25	1	2	4	4	4	4	1	4	4	4	4	4	4	4	4	4	4	4	4	4	4	4	4	4	4	4	4	4
257	2	72	2012-03-02	1	1	12	2018-05-25	1	2	4	4	4	4	4	4	1	4	4	4	4	4	4	4	2	3	4	4	4	1	4	4	4	4	3	4
258	2	63	2013-02-06	1	1	12	2018-05-25	1	2	4	4	4	4	4	4	4	4	4	4	4	4	4	4	4	4	4	4	4	4	4	4	4	4	4	4
259	1	61	2013-04-29	1	1	12	2018-05-25	1	2	3	4	4	2	4	4	4	2	3	1	4	4	4	4	4	4	4	4	4	4	4	4	4	4	4	4
260	1	57	2013-08-21	1	1	12	2018-05-25	1	2	2	1	4	4	2	2	3	4	4	3	3	4	2	3	3	3	2	4	1	3	3	4	2	4	4	4
261	2	60	2013-05-23	1	1	12	2018-05-25	1	2	4	1	1	4	4	3	4	4	1	1	4	4	1	4	4	99	1	1	1	4	4	4	1	4	4	4
262	2	57	2018-05-25	1	1	12	2018-05-25	1	2	4	4	1	4	4	4	4	4	4	4	4	4	4	4	4	4	4	4	99	99	99	99	99	99	99	99
263	2	72	2012-04-21	1	1	12	2018-05-25	1	2	1	4	3	3	1	1	1	4	4	1	4	4	4	2	1	1	4	4	4	1	1	1	4	1	4	1
264	2	72	2012-05-28	1	1	12	2018-05-25	1	2	3	3	1	4	4	4	3	3	3	3	4	4	4	4	4	3	4	4	3	4	4	4	4	4	3	4
265	1	64	2013-01-11	1	1	12	2018-05-25	1	2	3	3	3	3	4	3	4	3	4	4	1	4	1	4	2	3	4	4	3	3	4	4	4	4	1	3
266	1	69	2012-08-15	1	1	12	2018-05-25	1	2	3	1	4	4	3	4	4	4	4	4	4	4	4	4	4	4	4	3	4	3	4	4	4	4	4	3
267	2	62	2012-03-27	1	1	12	2018-05-25	1	2	3	3	2	4	3	4	4	3	2	3	3	4	3	4	2	2	3	3	2	2	2	4	3	3	2	4
268	1	69	2012-08-15	1	1	12	2018-05-25	1	2	4	4	3	4	3	4	4	4	4	4	2	4	3	4	3	4	2	3	3	3	4	3	4	4	3	4
269	2	71	2012-06-22	1	1	12	2018-05-25	1	2	4	3	4	3	1	4	4	3	3	4	4	4	4	4	4	99	4	4	99	4	4	4	3	4	99	4
270	2	69	2012-08-08	1	1	12	2018-05-25	1	2	3	2	4	3	3	3	4	3	4	2	3	4	99	3	4	4	4	3	3	3	2	1	3	2	2	2
271	2	72	2012-04-26	1	1	12	2018-05-25	1	2	3	2	3	4	4	4	4	4	4	3	4	4	4	4	4	3	4	4	3	4	4	4	4	4	4	4
272	1	72	2012-02-16	1	1	12	2018-05-25	1	2	4	4	4	3	4	4	4	4	3	4	4	4	4	4	4	3	4	4	4	4	4	4	4	4	4	4
273	1	62	2013-03-27	1	1	12	2018-05-25	1	2	2	3	3	3	4	4	2	3	4	3	4	4	4	4	3	2	4	4	3	4	3	4	4	4	3	4
274	2	61	2013-04-24	1	1	13	2018-05-25	1	2	1	2	4	2	4	2	99	3	1	4	3	2	4	4	3	4	4	3	4	1	2	4	2	1	1	4
275	1	59	2013-06-07	1	1	13	2018-05-25	1	2	4	1	1	4	1	4	4	4	4	4	4	4	1	1	4	4	4	4	1	4	4	4	4	4	1	3
276	1	72	2012-05-16	1	1	13	2018-05-25	1	2	1	4	4	4	2	4	3	1	1	2	2	3	4	1	2	1	1	4	1	4	4	2	2	2	1	4
277	2	68	2012-09-07	1	1	13	2018-05-25	1	2	2	1	3	4	1	4	4	4	3	2	2	4	4	4	4	4	3	4	4	4	4	4	4	4	4	4
278	2	66	2012-11-29	1	1	13	2018-05-25	1	2	4	3	3	4	4	4	4	4	4	4	4	4	4	4	4	4	4	4	1	4	4	4	4	4	4	4
279	1	72	2012-03-15	1	1	13	2018-05-25	1	2	3	3	4	4	3	4	3	4	3	3	2	4	4	4	4	4	4	4	4	4	4	4	2	3	4	4
280	1	72	2012-02-27	1	1	13	2018-05-25	1	2	4	1	3	4	3	4	4	3	4	3	4	3	4	2	3	3	4	3	3	4	2	4	3	3	3	2
281	1	63	2013-02-12	1	1	13	2018-05-25	1	2	4	3	2	4	1	3	4	3	4	3	3	4	4	4	4	2	4	2	2	4	2	4	4	4	4	3
282	2	70	2012-07-20	1	1	13	2018-05-25	1	2	4	1	4	4	3	4	4	4	4	4	4	4	4	4	4	4	4	4	4	1	4	1	4	4	4	4
283	1	64	2012-01-07	1	1	13	2018-05-25	1	2	4	4	3	4	4	4	4	3	3	4	4	4	4	4	4	4	2	4	3	4	4	4	4	4	1	4
284	2	70	2012-07-15	1	1	14	2018-05-17	1	2	4	2	2	4	2	4	4	4	4	2	1	4	4	4	4	4	3	4	2	4	4	4	3	1	4	4
285	2	69	2012-08-15	1	1	14	2018-05-17	1	2	3	4	3	4	4	4	3	4	3	3	3	4	3	4	4	4	3	4	4	4	4	4	3	4	4	4
286	1	71	2012-06-15	1	1	14	2018-05-17	1	2	4	4	3	4	3	4	4	4	2	2	2	4	4	4	4	4	3	3	4	4	4	3	1	4	3	4
287	2	59	2013-07-15	1	1	14	2018-05-11	1	2	2	4	1	3	4	2	4	2	4	1	2	1	4	1	1	4	3	1	1	4	2	3	4	2	1	3
288	1	69	2012-07-15	1	1	14	2018-05-18	1	2	1	1	2	4	3	4	4	1	4	3	4	4	4	4	1	4	1	1	2	4	1	4	1	4	4	2
289	2	69	2012-07-15	1	1	14	2018-05-11	1	2	3	2	2	4	3	4	3	4	1	2	3	4	1	4	3	2	4	2	1	4	4	4	2	4	3	4
290	2	68	2012-07-15	1	1	14	2018-05-17	1	2	4	4	2	4	1	4	4	4	1	1	4	4	4	1	1	1	4	1	3	1	4	2	3	4	4	4
291	1	67	2012-09-15	1	1	14	2018-05-11	1	2	4	3	3	4	4	4	3	4	2	4	4	4	4	4	4	4	2	3	4	3	4	4	3	4	4	4
292	1	70	2012-06-15	1	1	14	2018-05-11	1	2	4	3	2	4	2	4	3	4	3	1	4	4	4	4	4	4	3	3	4	2	4	3	3	4	4	4
293	2	71	2012-05-15	1	1	14	2018-05-17	1	2	3	4	4	4	3	4	2	3	3	1	1	4	4	4	4	2	4	1	1	1	1	1	4	4	1	4
294	2	69	2012-07-15	1	1	14	2018-05-11	1	2	3	4	4	3	4	4	3	3	3	2	2	3	3	4	3	2	3	3	2	3	4	3	4	3	2	4
295	2	72	2012-04-15	1	1	14	2018-05-17	1	2	4	4	4	4	3	4	4	4	4	4	4	4	4	4	4	4	4	4	2	4	3	3	4	3	4	4
296	1	60	2013-05-14	1	1	14	2018-05-16	1	2	4	4	3	4	1	4	1	4	4	4	1	4	3	4	99	4	3	4	1	4	4	2	3	4	4	4
297	1	59	2013-05-22	1	1	14	2018-05-16	1	2	2	3	3	4	3	4	2	4	3	4	3	4	4	4	3	2	4	4	1	4	3	3	4	4	3	2
298	1	58	2013-07-10	1	1	14	2018-05-18	1	2	1	4	4	4	1	4	2	3	1	1	2	4	1	4	3	4	2	4	3	4	1	2	1	3	2	4
299	1	59	2013-06-23	1	1	14	2018-05-17	1	2	4	4	4	4	4	4	4	4	4	1	4	4	1	4	4	4	4	4	4	4	4	4	4	4	1	4
300	2	63	2013-02-14	1	1	14	2018-05-17	1	2	4	1	4	4	4	4	4	4	4	4	4	4	1	4	4	4	4	4	4	4	4	4	4	4	4	4
301	1	59	2013-05-22	1	1	14	2018-05-17	1	2	4	1	1	4	3	4	4	4	4	3	4	4	1	4	4	4	1	3	4	3	4	4	1	4	4	4
302	2	64	2013-01-21	1	1	14	2018-05-16	1	2	4	3	2	4	4	4	2	4	4	2	4	4	4	4	4	4	1	3	4	2	4	4	4	4	4	4
303	1	63	2013-02-07	1	1	14	2018-05-17	1	2	2	3	1	4	4	4	3	2	4	1	2	4	4	4	3	2	4	4	3	4	3	4	4	4	3	4
304	2	59	2013-05-30	1	1	14	2018-05-18	1	2	3	1	1	3	2	2	4	3	4	3	4	4	2	4	4	2	1	4	1	1	4	2	3	4	4	4
305	1	61	2013-04-30	1	1	14	2018-05-16	1	2	3	2	4	4	4	2	3	2	2	4	3	4	3	4	3	2	2	2	3	4	4	4	3	3	1	3
306	1	59	2013-05-18	1	1	14	2018-05-16	1	2	2	4	1	4	2	4	3	4	1	2	2	4	4	4	3	4	4	2	4	4	3	4	4	4	4	4
307	1	62	2013-03-03	1	1	14	2018-05-18	1	2	3	2	3	4	4	4	4	3	2	4	3	4	3	3	4	4	1	3	4	4	4	3	3	4	4	3
308	1	62	2013-03-27	1	1	14	2018-05-16	1	2	4	4	4	4	3	4	2	4	3	99	3	4	3	3	3	4	4	3	4	4	4	4	4	4	4	4
309	2	64	2013-01-06	1	1	14	2018-05-17	1	2	4	3	4	4	3	4	4	4	4	4	4	4	3	4	4	4	4	4	1	3	4	4	4	4	4	4
310	1	64	2013-02-15	1	1	14	2018-05-18	1	2	3	2	3	4	3	4	4	3	3	1	4	4	1	4	4	4	2	4	3	4	4	4	2	4	4	4
311	1	64	2013-01-15	1	1	14	2018-05-16	1	2	3	1	2	4	3	2	4	3	1	2	4	4	2	4	3	4	3	4	1	4	3	4	2	4	3	4
312	1	66	2012-10-30	1	1	14	2018-05-16	1	2	4	3	4	2	3	4	4	2	4	3	1	4	4	4	4	1	3	3	4	1	1	4	3	1	4	4
313	1	57	2013-08-15	1	1	14	2018-05-11	1	2	4	1	1	4	2	3	4	4	2	1	3	4	1	4	4	2	1	4	1	4	4	4	2	4	4	4
314	1	56	2013-09-15	1	1	14	2018-05-18	1	2	1	4	2	4	3	4	4	4	4	4	1	4	4	4	4	4	4	4	99	3	4	4	4	4	4	4
315	1	61	2013-04-15	1	1	14	2018-05-11	1	2	1	1	1	1	4	4	4	4	4	1	4	4	1	4	4	4	1	4	3	4	1	4	1	4	4	4
316	2	70	2012-07-15	1	1	14	2018-05-17	1	2	3	99	1	4	99	4	3	4	1	4	3	4	1	2	3	3	4	4	3	4	1	2	2	4	4	4
317	1	70	2012-07-15	1	1	14	2018-05-18	1	2	3	1	4	4	3	4	3	4	2	2	3	4	4	4	4	3	4	4	1	4	3	4	4	3	3	4
318	2	72	2012-05-15	1	1	14	2018-05-16	1	2	4	3	2	4	4	4	4	4	4	4	3	4	4	4	3	3	4	4	4	1	4	4	4	4	4	4
319	1	61	2013-04-15	1	1	14	2018-05-11	1	2	3	2	1	4	4	3	1	4	4	3	4	2	4	4	1	4	2	4	1	2	4	4	1	3	4	4
320	1	60	2013-05-15	1	1	14	2018-05-17	1	2	99	2	1	4	3	4	4	4	4	1	4	4	1	4	3	1	1	1	2	4	4	4	1	3	1	1
321	2	68	2012-09-02	1	1	15	2018-06-01	1	2	4	4	3	4	3	4	3	3	4	3	3	4	4	2	4	3	4	4	3	4	3	4	4	3	2	4
322	1	72	2012-04-02	1	1	15	2018-06-01	1	2	2	3	1	4	4	3	4	1	4	3	4	4	4	4	4	4	3	4	4	3	4	4	4	3	4	4
323	1	52	2014-01-03	1	1	15	2018-06-01	1	2	99	4	4	4	3	2	4	2	4	4	4	1	3	4	3	2	4	3	4	1	3	2	1	4	2	4
324	1	53	2014-01-01	1	1	15	2018-06-01	1	2	3	2	4	4	4	4	4	4	1	3	4	1	3	4	4	4	1	4	4	4	3	3	2	4	4	4
325	1	60	2013-05-02	1	1	15	2018-06-01	1	2	2	1	2	4	4	3	1	2	2	3	3	4	4	4	4	3	1	4	4	3	4	4	3	1	2	4
326	1	60	2013-05-17	1	1	15	2018-06-01	1	2	2	1	3	4	4	4	4	1	4	4	4	4	4	4	4	4	4	4	4	4	4	4	4	4	4	4
327	2	64	2013-01-28	1	1	15	2018-06-01	1	2	3	2	4	4	4	3	4	2	4	4	4	4	4	4	4	4	2	4	1	3	4	4	99	4	4	4
328	1	65	2012-12-12	1	1	15	2018-06-01	1	2	4	4	2	4	4	3	1	2	1	1	4	4	4	4	4	3	4	2	4	4	3	4	4	4	4	3
329	1	71	2012-06-04	1	1	15	2018-06-01	1	2	3	1	1	4	4	2	4	3	4	1	3	2	1	3	4	4	2	3	2	4	4	4	1	4	4	4
330	1	72	2011-12-22	1	1	15	2018-06-01	1	2	4	4	4	4	4	4	4	4	4	4	1	4	99	4	4	2	4	4	1	4	4	4	4	4	4	4
331	1	70	2012-07-20	1	1	15	2018-06-01	1	2	1	2	1	4	4	4	4	4	3	3	4	4	2	4	4	4	2	4	3	4	4	4	1	4	4	4
332	2	69	2012-08-03	1	1	15	2018-06-01	1	2	3	3	4	4	4	4	3	3	4	4	3	4	3	4	3	3	4	4	2	1	4	4	4	4	2	4
333	1	71	2012-06-06	1	1	15	2018-06-01	1	2	3	4	4	4	3	4	4	3	4	1	3	4	4	4	3	4	4	3	2	4	3	4	3	4	3	2
334	2	72	2012-05-24	1	1	15	2018-06-01	1	2	4	1	4	4	4	4	3	4	3	4	4	4	4	4	4	4	3	3	4	4	4	4	4	3	3	4
335	2	67	2012-10-10	1	1	15	2018-06-01	1	2	4	4	1	4	4	4	4	4	4	4	4	4	4	4	4	4	4	4	1	4	4	4	4	4	4	4
336	1	71	2012-06-05	1	1	15	2018-06-01	1	2	4	4	4	4	4	4	4	4	1	4	4	4	1	4	4	4	1	4	1	4	4	4	4	4	3	2
337	1	57	2013-07-26	1	1	9	2018-05-15	1	2	3	2	3	3	4	3	2	3	4	3	3	4	4	4	4	3	3	4	3	2	3	2	4	3	4	4
338	1	57	2013-08-01	1	1	9	2018-05-15	1	2	4	3	1	1	4	1	1	1	4	3	4	2	4	4	4	1	4	1	3	1	4	4	4	4	3	4
339	1	58	2013-06-26	1	1	9	2018-05-15	1	2	4	3	4	4	4	3	4	4	2	3	3	4	4	4	4	3	4	2	1	3	4	4	4	4	3	4
340	1	59	2013-06-28	1	1	9	2018-05-15	1	2	4	2	4	4	3	2	4	3	3	1	1	4	4	4	3	3	3	3	2	4	3	3	4	4	3	4
341	1	64	2013-01-22	1	1	9	2018-05-15	1	2	4	1	4	4	1	4	4	3	4	4	3	4	4	4	4	4	4	1	1	4	4	4	4	4	1	4
342	2	61	2013-04-21	1	1	9	2018-05-15	1	2	2	3	3	4	4	1	4	3	4	3	4	3	3	4	1	4	4	3	2	4	4	3	3	3	3	4
343	2	64	2013-01-14	1	1	9	2018-05-15	1	2	1	4	3	4	3	4	2	1	4	1	4	3	3	4	2	4	4	1	1	4	4	4	4	4	4	4
344	1	63	2013-01-22	1	1	9	2018-05-15	1	2	3	4	3	4	4	4	4	2	4	4	4	4	4	2	3	4	4	4	4	2	4	4	4	4	4	4
345	1	63	2013-01-25	1	1	9	2018-05-15	1	2	2	3	4	3	2	1	2	3	1	4	4	3	4	1	4	4	4	4	3	2	4	1	3	4	3	4
346	1	60	2013-05-24	1	1	9	2018-05-15	1	2	3	1	2	4	4	4	3	4	4	1	4	4	4	3	3	4	3	4	4	4	4	4	4	4	4	4
347	1	60	2013-05-22	1	1	9	2018-05-15	1	2	4	3	4	4	4	4	4	4	4	4	4	4	4	4	4	4	4	4	1	4	4	4	4	4	3	4
348	1	67	2012-10-10	1	1	9	2018-05-15	1	2	3	2	1	4	3	2	3	1	1	4	4	4	2	2	4	4	4	4	3	4	3	1	4	4	4	4
349	2	69	2012-08-03	1	1	9	2018-05-15	1	2	4	1	4	4	1	4	3	4	4	4	2	4	1	4	4	4	3	4	4	4	4	4	4	4	4	4
350	1	66	2012-11-24	1	1	9	2018-05-15	1	2	1	4	4	4	3	4	2	4	1	4	4	4	4	4	1	4	2	4	1	1	4	4	4	4	4	4
351	2	66	2012-11-29	1	1	9	2018-05-15	1	2	4	4	2	4	3	4	4	2	4	1	2	3	4	4	1	2	4	4	1	1	3	2	4	4	3	4
352	1	66	2012-11-30	1	1	9	2018-05-15	1	2	1	3	2	4	3	4	3	4	3	4	4	4	4	4	3	4	4	1	4	4	4	4	4	4	2	4
353	1	66	2012-11-19	1	1	9	2018-05-15	1	2	3	3	4	1	1	4	2	3	1	2	3	4	4	4	4	99	3	2	3	4	1	4	4	4	2	4
354	2	71	2012-06-27	1	1	9	2018-05-15	1	2	2	4	2	4	4	3	4	2	4	3	4	2	4	4	4	1	1	3	2	4	4	4	3	4	1	4
355	1	66	2012-11-05	1	1	9	2018-05-15	1	2	3	1	2	4	4	3	4	1	3	1	2	3	4	4	4	3	4	2	4	3	2	1	4	4	3	4
356	1	66	2012-11-19	1	1	9	2018-05-15	1	2	3	2	3	4	3	1	2	2	2	3	4	3	3	1	3	4	4	2	2	4	3	4	4	3	2	4
357	2	71	2012-06-05	1	1	9	2018-05-15	1	2	1	4	4	4	4	4	4	1	4	2	4	4	4	4	4	3	4	1	1	2	3	1	2	4	4	4
358	1	62	2013-04-03	1	1	9	2018-05-15	1	2	3	4	1	4	4	4	3	4	4	3	2	3	3	4	4	4	4	2	3	4	4	4	2	4	3	4
359	2	60	2013-05-16	1	1	9	2018-05-15	1	2	3	2	4	4	4	3	4	1	4	3	4	3	4	4	4	3	4	4	3	4	3	4	4	4	3	4
360	2	68	2012-09-04	1	1	16	2018-05-14	1	2	4	2	1	3	2	4	3	4	2	3	4	2	2	4	3	4	4	3	1	4	4	3	3	4	2	4
361	2	65	2012-12-11	1	1	16	2018-05-14	1	2	3	1	2	4	3	4	4	3	3	1	3	4	3	4	4	4	4	4	4	3	2	4	3	4	4	4
362	1	70	2012-07-06	1	1	16	2018-05-14	1	2	3	2	1	4	4	3	4	3	3	4	4	4	4	4	4	4	4	4	4	4	4	4	3	4	4	4
363	1	70	2012-07-14	1	1	16	2018-05-14	1	2	4	3	4	4	2	4	1	3	2	4	2	4	4	3	2	4	4	3	3	4	4	4	4	4	4	4
364	1	69	2012-08-16	1	1	16	2018-05-14	1	2	4	4	2	4	3	4	3	4	3	3	4	4	4	4	2	3	3	4	3	4	4	2	2	4	4	4
365	2	72	2012-02-08	1	1	16	2018-05-14	1	2	3	2	3	4	3	4	3	4	2	1	4	4	4	4	4	3	3	4	3	4	4	4	4	4	4	4
366	1	65	2012-12-22	1	1	16	2018-05-14	1	2	2	1	1	2	3	2	1	4	2	4	1	2	1	2	3	4	3	1	1	2	4	3	3	1	2	4
367	2	72	2012-01-18	1	1	16	2018-05-14	1	2	4	1	4	4	2	4	3	4	3	4	4	4	4	4	3	4	4	4	3	4	3	4	3	4	4	4
368	1	72	2012-01-01	1	1	16	2018-05-14	1	2	1	3	4	2	2	4	3	4	3	4	3	4	4	4	1	2	3	4	1	4	4	3	3	4	2	4
369	1	62	2013-03-28	1	1	16	2018-05-14	1	2	4	1	1	4	4	4	4	4	1	4	4	4	4	4	4	4	1	1	4	4	4	4	1	4	4	4
370	1	69	2012-08-06	1	1	16	2018-05-14	1	2	2	4	3	4	2	4	3	2	4	3	3	4	3	3	3	2	4	1	2	4	4	3	3	4	4	4
371	1	71	2012-06-03	1	1	16	2018-05-14	1	2	4	3	3	4	4	4	3	3	4	4	3	4	4	4	4	4	3	3	3	4	3	4	3	4	4	4
372	2	70	2012-07-01	1	1	16	2018-05-14	1	2	4	1	4	4	3	4	2	3	3	3	3	4	3	3	3	2	3	3	2	4	3	2	2	2	3	3
373	1	58	2013-07-01	1	1	16	2018-05-14	1	2	2	3	4	4	2	1	4	4	3	3	1	1	4	2	4	3	1	3	2	3	4	4	99	4	4	4
374	1	66	2012-11-01	1	1	16	2018-05-14	1	2	4	1	4	4	99	3	2	4	4	1	1	4	4	4	3	99	4	2	1	2	4	4	4	4	4	4
375	2	66	2012-11-06	1	1	16	2018-05-14	1	2	2	3	4	4	3	4	4	4	2	2	3	4	4	4	3	2	3	4	4	4	3	4	3	3	4	4
376	1	71	2012-06-26	1	1	17	2018-05-31	1	2	4	3	1	1	1	4	1	4	4	1	1	4	4	1	4	1	4	4	2	4	1	1	4	1	3	4
377	2	72	2012-02-16	1	1	17	2018-05-31	1	2	4	4	4	4	3	4	3	4	4	4	4	4	4	4	4	4	4	4	4	2	4	4	3	1	4	4
378	2	72	2012-04-30	1	1	17	2018-05-31	1	2	3	2	4	4	4	4	4	4	4	3	4	4	4	4	2	1	4	4	2	3	3	4	4	2	3	4
379	2	72	2012-03-18	1	1	17	2018-05-31	1	2	3	2	2	4	4	4	4	4	2	1	4	4	4	3	4	4	4	4	4	4	4	4	4	4	4	4
380	2	61	2013-04-22	1	1	17	2018-05-31	1	2	4	1	4	4	4	3	4	2	4	4	4	4	4	4	4	4	4	4	4	4	4	4	4	4	4	4
381	1	69	2012-08-22	1	1	17	2018-05-31	1	2	3	4	4	4	3	4	3	4	4	4	4	3	4	4	4	4	4	4	2	4	4	4	4	4	4	4
382	2	72	2012-04-03	1	1	17	2018-05-31	1	2	4	3	4	4	2	4	4	4	4	4	2	4	4	4	4	4	4	4	4	3	4	4	4	4	4	4
383	1	72	2012-05-07	1	1	17	2018-05-31	1	2	2	4	1	4	3	4	4	3	4	4	4	2	4	4	4	4	4	4	4	4	4	4	4	4	4	4
384	1	67	2012-10-22	1	1	17	2018-05-31	1	2	3	1	2	2	2	1	3	4	1	2	1	4	4	4	4	4	3	4	3	4	2	3	1	4	4	3
385	1	72	2012-03-02	1	1	17	2018-05-31	1	2	4	4	3	4	4	4	4	4	1	4	4	4	4	4	4	4	4	4	4	4	4	4	4	4	4	4
386	2	63	2013-02-11	1	1	17	2018-05-31	1	2	4	1	4	4	2	4	4	3	4	4	4	4	1	4	4	4	2	4	2	2	4	4	4	4	3	3
387	1	67	2012-10-19	1	1	17	2018-05-31	1	2	2	1	4	4	1	4	3	4	4	4	2	4	4	3	4	4	4	2	4	4	1	4	3	2	1	4
388	1	64	2013-01-18	1	1	17	2018-05-31	1	2	3	1	4	4	3	4	3	1	1	1	3	2	4	4	4	4	2	4	3	2	4	3	4	4	3	4
389	1	71	2012-08-22	1	1	17	2018-05-31	1	2	4	3	4	4	4	4	4	3	4	2	4	3	4	4	4	4	3	4	4	4	2	4	4	4	4	4
390	2	72	2012-05-02	1	1	17	2018-05-31	1	2	3	2	1	4	3	4	4	3	2	4	4	3	4	4	4	4	4	3	2	4	4	3	3	3	4	4
391	1	72	2012-05-27	1	1	17	2018-05-31	1	2	1	3	4	4	4	3	4	1	4	3	4	4	1	4	3	3	3	4	1	4	2	4	2	4	4	4
392	2	72	2012-01-25	1	1	18	2018-06-04	1	2	4	4	3	4	4	4	2	4	4	4	4	1	1	4	4	3	4	4	99	2	99	3	4	4	3	4
393	1	64	2013-01-29	1	1	18	2018-06-04	1	2	3	1	4	4	3	2	4	1	2	1	2	4	4	4	4	3	2	4	1	4	4	4	3	4	4	4
394	2	57	2013-08-11	1	1	18	2018-06-04	1	2	2	4	4	4	3	4	3	4	3	1	2	4	4	4	4	4	2	3	3	4	4	4	1	3	4	3
395	2	65	2013-01-04	1	1	18	2018-06-04	1	2	4	4	1	4	4	4	4	4	4	1	4	4	2	4	4	4	2	4	4	4	4	4	4	4	4	4
396	1	61	2013-05-02	1	1	18	2018-06-04	1	2	1	2	4	4	4	4	3	1	1	1	4	4	4	4	3	4	4	4	2	4	4	4	4	4	4	4
397	1	62	2013-03-14	1	1	18	2018-06-04	1	2	1	4	3	4	4	4	4	4	4	3	4	4	4	2	3	4	4	4	3	4	4	4	4	4	4	4
398	2	63	2013-03-02	1	1	18	2018-06-04	1	2	3	2	3	2	3	2	3	1	3	3	3	3	4	4	2	3	4	3	1	3	3	3	4	3	2	4
399	2	62	2013-03-12	1	1	18	2018-06-04	1	2	2	4	1	4	4	1	4	1	1	1	4	1	1	4	1	4	1	1	1	1	1	1	1	1	1	4
400	1	63	2013-02-11	1	1	18	2018-06-04	1	2	1	1	2	4	4	3	1	2	1	1	3	4	4	4	2	3	2	4	1	4	4	3	3	3	4	3
401	2	63	2013-02-22	1	1	18	2018-06-04	1	2	3	2	4	4	3	4	3	3	3	2	4	3	4	4	3	2	4	4	3	4	3	2	2	4	2	1
402	1	63	2013-02-28	1	1	18	2018-06-04	1	2	2	3	1	4	3	4	4	4	4	1	4	4	4	4	2	3	1	4	99	4	4	4	4	4	4	4
403	2	59	2013-06-24	1	1	18	2018-06-04	1	2	1	4	4	4	4	4	4	4	4	4	4	4	4	4	4	4	4	4	4	4	4	4	4	4	4	4
404	1	68	2012-09-06	1	1	18	2018-06-04	1	2	4	2	4	4	4	3	2	4	4	2	2	4	4	4	4	4	4	4	4	4	3	3	4	4	4	4
405	1	61	2013-05-02	1	1	18	2018-06-04	1	2	3	1	4	4	4	4	4	3	4	1	4	4	4	4	4	4	4	3	4	4	1	4	2	3	4	4
406	1	66	2012-09-14	1	1	18	2018-06-04	1	2	2	3	4	4	4	3	3	4	2	1	4	4	1	4	3	4	3	4	3	4	3	2	4	4	3	4
407	1	67	2012-10-18	1	1	18	2018-06-04	1	2	2	3	4	4	4	4	4	1	3	1	3	4	1	4	4	2	1	1	2	4	4	4	1	2	1	4
408	1	50	2014-03-30	1	1	18	2018-06-04	1	2	2	3	4	4	4	3	3	1	4	1	4	1	4	4	4	4	1	4	4	4	3	4	4	1	4	4
409	1	72	2012-01-31	1	1	18	2018-06-04	1	2	2	4	3	2	2	4	3	3	3	3	3	4	3	4	3	4	4	4	4	4	3	4	4	3	4	4
410	1	72	2012-02-06	1	1	18	2018-06-04	1	2	4	2	4	4	4	4	4	3	3	4	2	4	4	4	4	4	4	4	4	4	4	4	4	4	4	4
411	2	72	2012-02-28	1	1	18	2018-06-04	1	2	3	4	3	3	4	4	4	4	2	2	3	4	4	4	3	3	4	3	2	4	3	3	2	4	3	4
412	2	72	2012-02-11	1	1	4	2018-05-29	1	2	4	1	1	4	3	4	3	3	3	1	2	4	2	2	1	4	1	3	4	3	4	4	2	2	1	2
413	2	72	2011-12-31	1	1	4	2018-05-29	1	2	4	4	3	4	4	4	3	4	4	4	4	4	4	2	4	99	4	4	1	4	4	4	4	4	3	4
414	2	72	2012-04-09	1	1	4	2018-05-29	1	2	4	3	2	4	4	4	4	4	4	3	4	4	3	4	3	4	1	4	4	3	4	4	4	4	4	4
415	2	58	2013-07-01	1	1	4	2018-05-29	1	2	2	1	4	4	4	4	4	2	2	4	4	4	4	1	4	4	1	4	1	4	4	4	1	4	4	4
416	2	72	2012-02-06	1	1	4	2018-05-29	1	2	4	1	4	4	4	4	4	3	4	3	3	4	4	4	3	4	2	4	3	4	4	3	3	4	1	4
417	2	72	2011-12-04	1	1	4	2018-05-29	1	2	4	3	4	4	4	4	3	4	2	2	4	4	4	4	2	4	4	4	3	3	4	4	4	4	4	4
418	1	72	2012-01-25	1	1	4	2018-05-29	1	2	3	4	3	3	4	4	4	4	3	4	4	4	4	4	4	4	4	4	3	4	4	4	4	4	4	4
419	1	72	2012-03-11	1	1	4	2018-05-29	1	2	3	4	4	4	4	4	3	4	4	4	2	4	2	2	3	1	3	3	1	1	4	4	2	4	3	4
420	1	72	2012-04-17	1	1	4	2018-05-29	1	2	4	4	1	4	1	4	4	4	4	4	4	4	4	4	4	4	4	4	2	4	4	4	2	4	1	4
421	2	58	2013-07-19	1	1	19	2018-06-04	1	2	1	1	4	4	4	4	4	4	4	4	4	4	4	4	4	2	4	4	1	4	4	4	4	4	1	4
422	2	60	2013-05-02	1	1	19	2018-06-04	1	2	3	4	4	4	1	4	3	4	4	3	4	4	4	4	2	2	4	1	2	3	4	2	4	3	2	2
423	1	60	2013-05-03	1	1	19	2018-06-04	1	2	4	2	4	4	2	4	2	3	4	3	1	4	4	4	3	3	4	3	1	4	3	2	4	4	2	4
424	2	55	2013-10-27	1	1	19	2018-06-04	1	2	4	1	4	4	4	4	4	4	1	4	4	4	4	4	4	4	1	4	4	4	4	4	4	4	4	4
425	1	56	2013-09-26	1	1	19	2018-06-04	1	2	4	1	4	4	3	4	3	4	2	4	4	4	4	4	4	4	4	4	4	4	4	4	4	4	4	4
426	2	72	2012-04-27	1	1	19	2018-06-04	1	2	4	1	4	4	3	4	4	4	4	4	4	4	1	4	3	4	2	4	4	4	4	4	4	4	4	4
427	2	72	2012-04-26	1	1	19	2018-06-04	1	2	4	1	1	4	4	4	4	4	4	4	4	4	4	4	2	4	4	4	1	4	4	4	4	4	4	4
428	1	68	2012-09-17	1	1	19	2018-06-04	1	2	4	3	4	4	4	4	4	4	4	4	4	4	4	4	4	4	4	4	4	4	2	4	4	4	4	4
429	1	69	2012-08-29	1	1	19	2018-06-04	1	2	3	1	3	3	3	2	4	1	1	1	3	4	2	3	1	4	1	3	1	1	1	2	4	1	1	4
430	1	68	2012-09-19	1	1	19	2018-06-04	1	2	4	4	3	4	4	4	3	3	3	3	3	4	4	4	3	3	4	3	2	3	3	4	4	4	3	3
431	1	72	2012-01-30	1	1	19	2018-06-04	1	2	4	2	4	4	3	4	2	4	4	4	2	4	4	4	99	99	4	4	2	4	1	2	4	4	99	4
432	1	72	2012-03-14	1	1	19	2018-06-04	1	2	4	3	3	4	4	3	2	1	4	4	4	3	4	4	3	2	4	2	1	3	4	4	4	4	4	3
433	2	70	2012-07-06	1	1	19	2018-06-04	1	2	3	4	2	4	4	3	4	3	4	3	4	4	3	4	4	3	3	3	4	4	3	4	4	3	4	3

## Sheet: Kodierung
Araç	madde adı	Tam metin/Alt test	Kodlama
sosyaldemografik veriler	Id_t0	Çocuğun kod adı
	Kurum_t0	Kurum/Anaokulu	1=FÇ;2=MM;3=NaZ;4=KM;5=BJ;6=AP
	Sayı_t0	Mevcut sayı
	Test yöneticisi_t0
	Tarih_t0		Gün.Ay.Yıl
	Cinsiyet_t0		2=Erkek, 1=Kız
	Doğum tarihi_t0		Gün.Ay.Yıl
	Yaş_t0		Ay
	Irk_M_t0	Çocuğun ebeveynleri hangi ülkede doğmuştur? - Anne	1= Almanya; 2= başka bir ülke
	Diğer_Ülke_M_t0	Hangi başka ülke?	metin
	Irk_V_t0	Çocuğun ebeveynleri hangi ülkede doğmuştur? - Baba	1= Almanya; 2= başka bir ülke
	Diğer_Ülke_V_t0	Hangi başka ülke?	metin
SKF	skf_dil_t0	Çocukta "Çocuklar için Benlik Kavramı Anketini" anlayacak dil becerisi mevcuttur	1= Evet, 2= Hayır, 3= Emin degil
	skf_dil_nedeni_t0	Dil için metin
	skf_motivasyon_t0	Çocuk tamamen kendini kapattı ve motive edilemedi
	skf_motivasyon_nedeni_t0	Motivasyon için metin
	skf_01_t0	Sık sık karnın ağrıyor mu?	1= çok az, 2= biraz, 3= oldukça, 4= çok, , 99= cevapsız
	skf_02_t0	Sık sık yorgun oluyor musun?
	skf_03_t0	Sık sık herhangi bir yere çarpıyor musun?
	skf_04_t0	Bir şeyi başarabildiğin için sevinebiliyor musun?
	skf_05_t0	Çok şey biliyor musun?
	skf_06_t0	Yeni şeyler öğrenmeyi seviyor musun?
	skf_07_t0	Çoğu oyunda iyi misin?
	skf_08_t0	Yeni şeyler denemeyi seviyor musun?
	skf_09_t0	Sık sık düşer misin? (yarışırken)
	skf_10_t0	Sık sık hasta mısın?
	skf_11_t0	Çok şeyi yapabiliyor musun?
	skf_12_t0	Daha çok seyi yapabilmek ister misin?
	skf_13_t0	Başkaları elinden bir şeyi aldığında ağlıyor musun?
	skf_14_t0	İyi sayabiliyor musun?
	skf_15_t0	Başka çocukları iyi anlıyor musun?
	skf_16_t0	Diğer çocuklar seninle oynamaktan zevk alıyorlar mı?
	skf_17_t0	Sık sık başın dönüyor mu?
	skf_18_t0	Başka çocuklarla olmayı seviyor musun?
	skf_19_t0	Sen bir şey anlattığında diğer çocuklar seni dinliyor mu?
	skf_20_t0	Kitaplara bakmayı seviyor musun?
	skf_21_t0	Kendini beğeniyor musun?
	skf_22_t0	Neşeli bir çocuk musun?
	skf_23_t0	Sık sık başın ağrıyor mu?
	skf_24_t0	İyi resim yapabiliyor musun?
	skf_25_t0	Diğer çocuklar sana iyi davranıyorlar mı?
	skf_26_t0	Hayatın güzel mi?

## Sheet: Tabelle3
LE05102010	02 29	Çocuklar için psikolojik sağlamlık ölçeği eksik
TY12102009	02 37	Çocuklar için psikolojik sağlamlık ölçeği eksik
SF25032010	02 39	Çocuklar için psikolojik sağlamlık ölçeği eksik
MK17112009	02 47	Çocuklar için benlik kavramı anketi ve psikolojik sağlamlık ölçeği eksik		--> dil becerisi eksik
MS05112009	02 48	WET ve Çocuklar için psikolojik sağlamlık ölçeği eksik --> Test yarıda bırakıldı/iptal edildi
ÖK28112009	03 52	Çocuklar için psikolojik sağlamlık ölçeği eksik
MY17052008	03 57	WET ve Çocuklar için psikolojik sağlamlık ölçeği eksik --> Test yarıda bırakıldı/iptal edildi
JE12032009	03 69	WET ve Çocuklar için psikolojik sağlamlık ölçeği eksik --> Test yarıda bırakıldı/iptal edildi
AM10052008	03 88	WET ve Çocuklar için psikolojik sağlamlık ölçeği eksik --> Test yarıda bırakıldı/iptal edildi
MB25062010	03 91	WET ve Çocuklar için psikolojik sağlamlık ölçeği eksik --> Test yarıda bırakıldı/iptal edildi
