# Supplementary material for: Self-Concept With Cross-Cultural Perspective: 36–72-Month-Old Preschool Children in Turkey and Germany
Source: Front Psychol. 2022 May 23;13:821074. doi: 10.3389/fpsyg.2022.821074 (PMC9169042; doi:10.3389/fpsyg.2022.821074)
Supplement: Supplementary file 1 [file Data_Sheet_1.zip › datasheet/Almanya Verisi .xls]

## Sheet: Eingabe
	2013	Orta büyüklükte şehir
id	Cinsiyet_t0	Yaş	Irk_M_t0	Irk_V_t0	skf_dil_t0	skf_motivasyon_t0	skf_01_t0	skf_02_t0	skf_03_t0	skf_04_t0	skf_05_t0	skf_06n_t0	skf_07_t0	skf_08_t0	skf_09_t0	skf_10_t0	skf_11_t0	skf_12_t0	skf_13_t0	skf_14_t0	skf_15_t0	skf_16_t0	skf_17_t0	skf_18_t0	skf_19n_t0	skf_20_t0	skf_21_t0	skf_22_t0	skf_23_t0	skf_24_t0	skf_25_t0	skf_26_t0
1	2	47	1	1	1	2	1	2	4	4	4	4	4	4	3	1	2	4	2	4	3	3	3	4	4	4	4	4	2	4	4	4
2	1	43	1	2	1	2	2	3	3	3	4	3	3	3	4	2	4	3	3	4	3	3	4	1	2	2	1	4	1	4	1	3
3	2	55	1	1	1	2	1	3	3	3	4	3	3	4	4	3	3	3	3	4	3	4	3	3	4	4	3	3	3	3	4	4
4	2	59	1	1	1	2	3	3	2	3	4	4	3	4	1	3	4	4	4	4	4	4	1	4	4	4	4	4	4	4	4	4
5	2	43	2	1	1	2	4	4	3	4	1	4	4	3	2	1	4	4	4	4	4	4	3	3	3	3	4	4	4	4	4	4
6	2	51	1	1	3	3	4	3	2	3	4	3	4	4	3	4	3	4	3	4	3	4	3	3	4	4	3	4	3	4	3	4
7	1	45	1	1	1	2	4	4	4	4	4	3	3	4	4	3	4	4	4	4	2	3	3	4	3	4	4	4	3	4	4	4
8	1	60	1	1	1	2	2	3	1	4	3	3	3	4	1	1	3	4	1	4	3	4	1	4	4	4	3	4	1	4	3	4
9	1	69	2	1	1	2	3	1	2	2	2	4	4	4	1	1	4	3	1	4	3	3	1	3	3	3	3	4	1	4	4	4
10	1	64	1	1	1	2	1	1	4	4	4	4	4	4	1	77	4	4	1	4	4	3	1	4	3	3	4	4	1	4	4	4
11	1	67	2	2	1	2	4	3	4	4	4	4	4	4	4	3	2	3	2	4	4	1	3	4	4	4	4	3	4	4	4	3
12	2	71	1	1	1	99	1	1	4	4	4	4	4	4	1	1	4	4	2	4	4	3	1	4	4	4	4	4	1	4	3	4
13	2	43	1	1	1	2	4	3	4	4	4	3	4	4	2	4	4	4	4	4	4	4	4	4	1	4	4	4	4	4	1	4
14	2	55	2	2	3	2	1	1	2	4	4	4	4	4	3	3	4	1	3	4	1	4	3	3	2	3	3	1	3	2	4	3
15	1	45	1	1	1	2	1	1	4	4	4	4	4	4	4	1	1	4	4	1	4	4	1	4	4	4	4	4	1	4	4	4
16	1	64	2	2	1	2	1	1	4	4	3	3	4	4	1	1	4	4	1	4	4	4	1	4	4	4	2	3	1	4	2	4
17	2	61	2	2	99	2	3	3	1	4	4	1	4	1	1	1	4	4	1	4	4	4	4	4	1	1	1	4	1	4	4	4
18	2	62	1	1	1	2	3	4	2	4	4	4	4	4	2	2	4	4	1	3	4	2	1	2	2	3	4	4	1	3	3	4
19	2	66	1	1	1	2	1	1	1	4	4	4	4	4	1	1	4	4	1	2	4	4	1	4	4	4	4	4	1	4	3	4
20	2	56	1	1	1	2	2	4	4	4	4	4	4	4	4	2	4	4	4	4	4	4	3	4	2	4	4	4	3	4	3	4
21	2	56	1	1	3	2	1	4	2	3	2	1	4	4	3	2	4	1	3	4	2	4	4	2	4	3	4	1	3	4	1	2
22	2	69	1	1	1	2	3	1	3	4	3	4	4	4	1	1	4	4	1	4	3	4	1	4	4	4	4	4	1	4	4	4
23	2	69	1	1	1	2	1	1	1	4	3	4	4	2	1	1	4	4	1	4	4	4	3	4	4	4	3	4	1	4	4	4
24	1	45	1	1	3	2	1	3	1	3	4	4	1	1	2	1	4	3	1	4	4	4	1	4	2	4	4	4	1	4	3	2
25	1	44	1	1	3	2	1	2	1	2	3	1	1	1	1	2	4	4	1	1	4	4	3	3	4	2	1	4	1	4	4	4
26	1	71	2	2	1	2	3	4	1	3	2	2	4	4	1	3	2	2	2	4	3	2	4	3	1	3	4	4	2	4	2	4
27	2	63	1	1	3	3	1	4	1	4	4	4	1	4	2	2	4	4	1	4	4	1	1	4	4	3	4	4	4	4	4	4
28	2	37	2	1	1	2	1	1	1	4	1	4	4	4	4	1	4	4	1	4	4	4	1	4	4	4	4	4	1	4	4	4
29	2	52	1	1	1	2	1	4	1	4	4	4	4	4	1	1	4	4	1	4	4	4	1	4	4	4	77	4	1	4	4	4
30	1	55	1	1	1	2	4	1	1	4	4	4	4	4	1	1	4	4	1	2	4	4	1	4	4	2	4	4	1	4	4	4
31	2	65	1	1	1	2	2	4	2	4	4	4	4	4	2	2	4	1	1	4	4	4	2	4	4	4	4	4	1	4	4	4
32	2	63	1	1	1	2	1	2	1	4	3	4	4	4	1	1	4	4	1	4	4	4	1	3	4	4	3	3	1	3	4	3
33	2	57	1	1	1	2	2	4	2	4	4	4	4	4	4	2	4	4	4	4	4	4	2	4	4	4	4	4	2	4	4	4
34	2	57	2	2	99	2	1	1	1	4	4	1	4	4	4	1	4	1	1	4	4	1	1	1	1	4	4	1	1	4	1	4
35	2	47	1	1	1	2	1	2	2	4	2	1	4	4	2	2	2	4	4	4	4	4	3	1	4	4	4	3	4	3	3	4
36	1	63	1	1	1	2	1	4	1	4	1	4	4	4	2	3	4	4	1	4	4	4	1	4	4	3	4	4	1	4	4	4
37	1	56	1	1	1	2	2	4	2	4	3	4	4	4	2	2	4	4	1	4	4	4	4	4	2	4	4	4	1	4	4	4
38	2	47	1	1	1	2	1	3	4	77	2	4	4	4	3	2	4	3	1	4	2	4	3	4	3	4	4	77	3	4	3	4
39	1	39	1	1	1	2	4	4	1	4	3	1	4	4	4	1	4	4	2	1	4	1	77	4	1	4	3	4	4	4	1	4
40	2	58	1	1	1	99	1	4	2	4	4	3	4	3	1	1	4	3	1	4	4	4	1	2	1	4	3	4	1	3	4	4
41	2	67	1	2	1	2	4	4	4	4	4	4	4	4	4	4	4	4	4	4	4	4	4	4	4	4	4	4	3	4	4	4
42	2	59	1	1	1	2	2	2	2	4	4	4	4	4	2	2	4	4	2	4	4	4	2	4	4	2	2	2	2	4	4	4
43	2	69	2	2	1	2	1	1	1	4	4	4	4	3	1	4	4	4	1	4	4	4	1	4	4	3	77	4	1	4	3	4
44	2	70	1	1	1	2	1	4	4	4	4	3	4	4	1	1	4	4	1	4	4	4	1	4	4	4	4	4	4	4	4	4
45	1	66	2	2	1	2	1	2	1	3	4	77	4	4	3	1	4	1	1	4	4	4	4	3	1	2	3	1	1	4	1	3
46	1	68	2	2	1	99	2	1	1	1	1	3	4	77	4	77	4	1	2	1	77	77	1	77	4	3	1	1	4	2	1	77
47	1	47	1	2	1	2	1	2	1	4	3	4	4	4	1	2	4	3	1	4	4	4	77	3	4	2	1	4	1	4	1	4
48	1	70	1	1	1	2	1	1	1	4	4	4	4	4	1	1	4	4	1	4	4	4	1	4	4	4	4	4	1	4	4	4
49	1	64	2	2	1	2	1	1	1	4	4	3	2	4	4	1	4	3	1	4	4	4	1	4	3	3	4	3	1	4	4	4
50	1	68	2	2	1	2	1	2	1	4	3	4	2	1	3	2	4	3	1	2	3	4	1	4	3	4	3	2	3	2	4	1
51	2	65	2	2	1	2	1	2	3	2	1	3	4	4	1	4	3	2	3	1	4	3	2	4	1	3	2	4	1	4	3	4
52	2	66	2	2	1	2	4	4	1	4	3	2	4	4	1	1	4	3	1	4	4	4	4	1	4	1	1	4	1	1	4	4
53	1	63	99	99	1	2	1	2	2	4	2	4	2	4	4	3	2	2	1	2	3	4	1	4	4	4	3	2	2	4	4	4
54	2	61	1	1	1	2	3	1	4	3	4	4	4	3	4	1	4	2	1	4	3	4	2	4	4	4	4	4	2	4	4	4
55	2	63	2	2	1	99	1	2	2	4	3	4	4	4	1	2	4	4	1	4	3	4	4	4	3	1	4	4	1	4	4	4
56	1	72	2	2	1	2	2	1	2	4	3	4	4	3	4	1	4	2	2	3	4	4	3	3	1	1	4	3	2	4	3	4
57	1	70	2	2	3	2	3	2	3	4	4	3	4	4	4	4	3	4	4	4	4	3	4	4	4	4	4	3	2	4	2	4
58	1	58	2	2	1	2	4	1	1	4	1	3	4	4	4	3	4	3	2	4	4	3	1	4	2	4	4	4	1	4	4	4
59	2	53	2	2	3	2	1	1	1	4	4	4	4	4	1	4	4	4	1	4	4	4	1	4	1	4	4	4	1	4	4	4
60	1	52	2	2	3	2	1	1	1	4	77	1	4	77	1	1	4	4	1	4	4	4	1	4	4	4	4	4	1	4	4	99
61	1	66	99	99	1	2	1	4	3	4	4	4	4	4	1	1	4	4	4	4	4	1	4	4	4	4	4	4	1	4	4	4
62	2	56	2	2	3	2	1	4	4	4	4	1	4	4	1	1	4	4	1	1	4	4	1	4	4	4	4	4	1	4	1	4
63	1	60	1	2	1	2	1	1	4	1	4	4	2	4	2	1	1	4	4	2	2	4	4	4	2	4	2	2	4	1	1	1
64	2	62	2	2	1	2	4	4	2	4	4	4	4	4	1	1	4	4	1	4	4	4	1	4	4	4	4	4	1	4	4	4
65	2	66	2	2	3	99	77	1	4	3	2	77	3	4	1	4	4	4	1	4	4	77	1	3	4	2	4	4	1	4	1	4
66	2	51	1	2	1	3	2	2	4	1	4	1	2	2	1	1	1	2	4	2	1	2	2	2	1	4	4	1	1	4	2	4
67	1	52	2	2	1	2	1	1	4	3	4	4	4	4	3	4	2	2	2	4	4	4	4	4	1	4	4	1	2	4	4	4
68	2	63	2	2	1	2	4	4	4	4	4	4	4	4	1	4	4	4	1	4	4	1	4	4	4	4	4	4	1	4	4	4
69	1	64	2	2	1	2	4	3	2	4	1	4	4	4	4	1	4	4	99	4	4	2	1	4	4	2	3	4	4	4	1	4
70	1	61	2	2	1	2	1	1	4	4	4	3	4	4	4	1	4	4	2	4	3	4	1	4	1	3	4	4	3	4	2	4
71	2	46	2	2	1	2	2	3	1	4	4	2	3	4	1	3	4	4	2	4	4	3	3	4	4	4	4	1	3	2	2	3
72	2	65	2	2	3	2	1	1	1	4	4	1	4	4	3	2	4	4	2	4	4	4	1	4	4	4	4	4	1	4	3	1
73	2	47	2	2	1	2	1	4	1	4	4	4	2	2	1	1	3	4	2	4	2	1	1	4	1	4	4	4	1	4	4	4
74	2	68	1	1	1	2	2	2	1	4	4	4	4	4	1	1	4	4	1	4	4	4	4	4	4	4	4	4	1	4	4	4
75	2	56	2	2	1	2	1	4	4	4	3	4	2	1	77	4	4	2	77	4	1	1	4	1	1	4	2	3	2	1	1	1
76	2	46	2	2	1	3	4	1	4	3	2	2	4	4	2	1	1	2	1	77	4	3	1	2	4	4	2	3	4	4	4	2
77	1	56	2	2	1	1	2	4	2	4	4	3	2	4	3	1	4	4	1	4	4	3	1	4	4	4	4	4	4	3	1	4
78	2	64	2	2	1	1	2	2	4	4	4	4	4	4	4	1	4	2	1	4	4	4	4	4	4	4	4	4	1	4	4	4
79	2	66	2	2	1	99	4	2	4	1	1	3	4	4	4	2	1	1	77	4	1	4	2	2	4	3	4	3	2	2	3	4
80	1	66	2	2	1	2	1	4	1	4	1	4	1	4	1	1	3	2	3	4	4	4	3	4	3	4	3	4	2	4	3	3
81	2	42	2	2	3	1	3	4	3	3	3	4	1	1	4	4	4	1	1	4	4	4	1	4	2	4	4	4	1	1	1	4
82	1	69	2	2	1	2	1	3	1	4	4	4	4	2	1	1	4	4	2	4	4	4	1	4	4	2	4	4	1	4	2	4
83	1	45	2	2	1	2	1	1	1	4	1	4	4	4	1	1	2	4	2	4	1	1	1	1	1	1	4	4	1	4	2	4
84	1	65	2	2	1	2	1	4	2	4	4	4	4	4	1	1	2	2	4	4	99	1	3	4	4	2	4	3	4	4	1	1
85	1	59	2	2	1	2	1	3	3	2	2	4	4	4	3	3	4	4	4	4	4	4	4	3	1	4	4	4	1	4	1	4
86	1	42	2	2	1	2	3	4	4	3	2	2	2	1	2	1	2	3	2	4	3	2	4	3	4	2	3	2	4	3	3	3
87	1	59	1	2	1	2	1	2	1	1	4	4	4	4	1	1	4	4	1	4	4	4	1	4	1	2	4	4	1	4	2	4
88	2	64	2	2	1	2	2	3	2	4	2	3	4	4	2	2	4	4	4	4	4	4	4	4	1	3	4	3	1	4	4	4
89	2	63	2	2	1	2	4	1	1	4	4	4	4	4	4	1	4	1	4	4	4	1	1	4	1	1	4	4	4	4	4	4
90	2	67	1	2	1	2	1	4	1	4	4	4	4	4	1	1	4	4	1	4	4	4	1	4	4	4	4	4	1	4	4	4
91	1	61	2	2	1	2	1	1	1	4	4	1	3	3	1	2	2	2	1	1	3	3	2	4	3	4	4	4	1	4	3	3
92	2	60	1	1	3	2	1	2	1	4	4	4	4	4	4	1	3	3	2	4	3	4	1	4	4	4	4	4	1	4	3	4
93	2	63	1	1	1	3	2	1	1	4	4	4	4	4	1	3	2	4	1	1	4	1	1	4	1	4	4	4	2	4	1	4
94	1	58	2	99	1	2	1	3	2	4	3	4	4	3	1	2	4	3	2	4	4	4	2	4	4	4	4	4	2	4	3	4
95	1	42	1	2	1	3	1	1	1	4	4	4	4	4	2	4	4	4	4	4	77	4	77	2	4	77	77	77	1	3	1	3
96	1	61	2	2	1	2	1	3	1	3	3	4	3	3	3	3	2	1	1	4	4	4	1	3	4	4	3	2	2	4	3	3
97	1	60	1	1	1	2	1	4	4	4	2	4	4	4	1	3	4	4	1	4	4	3	1	4	4	4	4	4	1	4	4	3
98	1	54	99	99	1	2	2	1	4	4	4	4	4	4	1	1	4	4	2	4	2	1	2	4	1	4	4	4	1	4	1	4
99	2	66	1	2	1	2	1	4	3	4	1	4	4	4	1	1	4	4	1	4	4	4	1	4	4	4	4	4	1	4	4	4
100	1	39	99	99	1	2	2	2	2	3	4	4	4	4	4	2	3	4	3	4	4	4	2	4	99	4	4	3	2	77	2	4
101	1	60	1	2	1	2	4	4	1	4	4	4	4	4	2	3	4	4	2	4	4	4	1	4	2	4	4	4	1	4	4	4
102	2	60	1	99	1	2	1	3	2	3	4	3	2	4	1	1	2	4	1	2	4	3	1	4	4	2	3	4	1	4	4	2
103	1	63	2	2	1	2	2	2	77	4	3	4	4	4	3	3	4	4	1	4	4	4	1	4	4	4	4	4	2	4	4	4
104	2	61	2	2	1	2	2	4	2	4	3	4	2	2	4	2	1	3	4	4	2	2	77	2	2	4	4	4	4	4	2	2
105	2	56	2	1	1	2	4	3	3	4	3	3	3	3	3	4	4	3	4	4	3	3	3	3	4	3	3	4	3	4	3	4
106	1	49	1	1	1	2	3	1	1	3	3	3	4	3	4	4	4	4	4	4	4	4	4	2	1	3	2	2	3	3	3	4
107	1	48	1	2	1	2	2	1	2	1	2	4	4	1	2	2	4	4	4	4	4	4	2	4	4	4	4	4	3	4	4	4
108	1	55	2	2	1	2	2	3	4	3	4	4	4	4	4	1	4	4	2	4	4	4	4	4	4	4	4	4	1	4	4	4
109	1	55	2	2	1	2	4	2	4	4	4	4	1	4	4	1	3	4	1	4	4	4	4	3	4	1	3	4	99	2	4	3
110	2	72	2	2	1	2	1	1	4	3	4	4	4	4	1	1	4	4	1	1	4	3	1	1	4	1	3	4	1	4	4	4
111	2	65	2	2	1	2	3	2	4	3	3	3	4	3	1	1	3	4	1	4	4	4	2	2	3	2	3	3	3	4	4	4
112	2	70	2	2	1	2	4	1	4	4	2	4	4	4	4	1	4	4	1	3	4	3	4	3	1	4	4	1	1	4	3	3
113	1	52	2	2	3	1	1	1	1	4	2	4	4	1	1	3	1	3	4	4	3	3	3	3	3	4	4	4	4	2	2	4
114	2	58	2	2	1	2	4	2	2	4	4	4	4	4	1	4	1	4	2	1	1	2	2	3	2	1	4	4	1	3	3	4
115	2	70	2	2	1	2	1	4	1	3	4	4	4	4	1	1	3	4	1	4	4	4	1	4	1	4	4	4	1	1	2	1
116	2	72	2	2	3	2	2	3	4	3	4	4	4	4	4	1	4	4	1	3	4	4	3	4	3	4	3	4	3	3	4	4
117	2	46	2	2	1	99	1	1	4	4	4	3	4	1	3	2	4	1	4	4	4	4	4	3	1	3	3	1	2	1	4	4
118	2	53	2	2	1	99	1	1	4	4	4	1	4	4	4	1	1	1	1	1	1	4	4	3	3	4	4	4	4	4	4	99
119	1	45	1	1	1	2	1	4	1	3	2	4	4	4	4	3	4	2	4	2	2	3	1	3	1	4	4	3	1	2	2	1
120	1	42	2	2	3	2	4	3	2	3	1	1	4	4	4	1	4	3	4	2	4	3	4	4	1	4	4	4	1	3	1	4
121	1	59	2	2	1	2	3	4	1	2	4	3	3	1	2	3	4	1	4	1	2	3	4	2	3	2	3	4	2	1	3	4
122	1	57	2	2	3	3	3	2	1	3	4	4	4	4	3	2	2	1	3	4	4	3	1	4	2	2	2	3	1	3	3	4
123	2	57	2	2	3	99	1	4	1	4	3	4	4	4	3	2	4	3	2	4	3	2	1	3	3	3	2	1	2	4	1	4
124	1	53	2	2	3	3	2	1	1	4	77	1	4	2	77	4	1	4	77	1	1	4	1	1	4	4	1	4	3	4	2	1
125	1	60	1	1	1	2	4	4	4	4	1	4	4	2	1	4	4	4	1	4	4	4	4	3	3	4	4	4	1	4	1	4
126	1	70	99	99	1	2	3	4	3	4	3	4	4	3	3	4	3	4	3	4	4	4	3	4	4	4	4	4	3	4	2	4
127	1	43	2	2	1	2	1	2	3	4	3	2	4	2	1	3	4	1	1	1	4	4	1	4	4	4	1	1	1	1	4	4
128	1	55	99	99	1	2	1	1	4	2	3	4	4	3	4	4	2	1	4	1	4	2	3	2	4	3	4	2	2	4	1	4
129	1	37	1	1	3	2	1	3	2	4	3	3	4	4	3	4	3	4	4	3	4	4	4	4	4	3	3	3	4	3	4	4
130	1	59	1	1	1	99	1	1	4	4	4	1	4	4	1	1	4	2	2	1	4	3	2	4	4	4	4	4	2	2	4	3
131	2	47	2	2	3	2	3	1	3	2	4	3	2	3	4	4	4	3	1	4	4	4	4	4	4	4	4	4	4	4	4	4
132	1	69	2	2	1	2	3	2	1	4	3	2	1	1	2	2	1	1	3	4	2	2	1	3	3	3	3	2	1	4	2	2
133	2	42	1	1	3	1	1	1	2	3	4	4	4	4	1	2	4	3	1	2	1	1	1	1	1	3	4	1	1	1	4	3
134	1	60	2	2	1	2	1	2	1	4	4	4	4	1	2	1	1	4	1	2	1	4	4	4	2	2	2	4	1	4	4	4
135	1	70	2	2	1	99	4	4	2	1	1	4	4	4	2	2	4	4	2	4	1	4	1	4	4	1	4	4	1	4	3	4
136	1	51	2	2	1	2	1	1	4	4	4	4	1	4	4	4	4	4	4	4	1	2	3	4	4	4	4	4	1	4	1	4
137	1	42	2	2	1	2	1	2	4	4	1	1	4	4	4	1	4	3	4	4	1	4	4	4	4	4	4	1	1	4	4	4
138	1	52	1	1	1	2	1	1	2	4	4	1	4	4	77	1	4	1	4	4	4	4	77	1	1	4	4	4	1	77	77	1
139	2	50	2	2	3	3	99	4	77	1	2	4	77	4	1	1	4	4	4	3	4	4	1	3	4	4	4	4	1	4	77	4
140	2	67	2	2	1	2	4	2	2	4	3	4	3	3	3	2	3	4	1	4	3	3	2	4	4	2	3	4	2	3	3	4
141	2	57	2	2	1	2	4	4	3	2	1	4	4	3	4	4	4	4	2	4	2	3	3	3	2	4	4	4	1	4	4	4
142	1	70	1	1	1	2	1	2	1	4	2	4	4	4	3	2	4	4	1	4	4	4	2	4	3	4	77	3	1	4	4	4
143	2	52	1	1	3	3	2	2	77	4	4	3	3	4	77	3	4	3	2	4	4	2	77	4	77	2	2	1	2	4	2	4
144	2	60	99	99	1	2	3	3	1	4	1	1	4	4	2	2	4	4	2	4	4	4	4	4	1	2	4	4	2	3	1	1
145	1	42	2	2	1	2	1	2	3	4	4	4	4	3	2	2	4	4	3	4	4	4	3	4	4	4	4	4	1	4	1	4
146	1	44	99	99	1	2	1	4	1	2	4	4	4	4	1	1	4	4	1	4	4	4	1	3	4	4	4	4	1	4	4	4
147	1	50	2	2	1	2	4	4	3	2	4	4	2	4	4	4	4	4	4	4	4	4	4	4	4	4	2	4	2	3	3	4
148	2	62	99	99	1	2	1	1	1	4	4	4	3	4	1	1	4	4	1	4	4	4	1	4	4	4	4	4	2	4	4	4
149	1	59	99	2	1	2	1	1	2	4	4	4	4	4	2	2	4	4	3	4	4	3	1	4	3	4	4	4	1	4	4	4
150	2	51	1	1	1	2	1	1	2	3	4	1	4	4	2	2	4	3	1	4	3	4	1	4	4	4	3	4	1	4	4	4
151	2	55	1	1	1	2	1	1	1	3	3	3	3	1	1	2	1	3	2	1	4	4	1	4	4	1	4	2	1	4	4	1
152	2	50	1	1	1	2	2	1	1	1	3	4	2	1	2	2	2	4	1	4	4	4	1	4	2	4	4	4	1	4	4	4
153	2	72	1	1	1	2	2	1	1	4	4	4	4	4	1	2	4	4	1	3	4	4	1	4	3	4	4	4	1	4	4	4
154	2	68	1	1	1	2	4	1	1	4	4	4	4	4	3	3	3	4	1	4	4	3	3	4	3	3	4	4	4	4	4	4
155	1	50	1	1	1	2	2	2	2	3	2	4	4	4	2	2	4	4	3	4	4	4	1	4	4	4	3	4	1	4	4	4
156	1	65	1	1	1	2	1	3	1	3	3	4	4	4	1	2	4	4	1	4	4	4	1	4	4	4	3	4	1	4	4	4
157	1	66	1	1	1	99	4	4	1	4	3	4	4	4	3	2	4	4	3	4	3	4	1	4	3	3	4	3	3	4	4	4
158	2	48	1	2	1	3	1	1	2	4	4	4	4	1	1	2	4	1	1	4	2	1	2	1	1	4	2	1	1	4	1	2
159	2	51	1	1	1	2	1	4	4	4	4	4	4	4	1	4	4	1	1	4	4	4	2	4	3	4	4	4	1	4	4	4
160	1	72	1	1	1	2	1	1	1	4	4	4	4	4	1	1	4	4	4	4	4	3	1	4	2	4	4	4	1	4	3	4
161	1	49	1	1	99	2	2	3	4	3	2	2	4	4	3	4	3	1	1	2	4	4	1	4	4	3	2	1	4	4	2	3
162	2	44	1	1	1	2	1	1	1	4	4	4	4	4	3	1	4	3	4	4	4	3	4	4	4	4	4	4	1	4	4	4
163	2	45	1	1	1	2	3	1	1	4	4	4	4	4	1	1	4	1	1	4	4	4	1	4	4	4	4	4	1	4	4	4
164	2	45	1	1	1	2	4	4	4	1	1	1	4	4	4	4	4	4	1	4	1	4	1	1	4	4	4	3	3	3	3	3
165	2	70	1	1	1	2	1	1	1	4	4	1	4	4	4	1	1	4	4	4	4	4	4	4	4	4	4	4	1	4	4	4
166	2	53	2	2	1	2	2	1	2	4	4	4	4	4	1	2	4	4	1	4	4	4	1	4	4	4	4	4	1	4	4	4
167	2	41	2	2	2	2	4	1	4	1	4	4	4	4	4	4	4	4	1	4	4	4	4	4	4	4	4	4	4	4	4	4
168	1	45	2	2	3	2	2	3	1	2	3	3	3	1	2	2	3	4	2	4	2	3	1	1	1	1	4	4	1	4	1	4
169	1	55	1	1	1	1	4	4	4	4	4	4	4	4	3	4	4	4	4	4	4	4	4	4	1	4	4	4	4	4	4	4
170	1	41	1	1	1	99	4	3	4	4	4	1	1	4	4	1	4	4	3	1	3	3	1	1	77	3	3	1	3	3	3	3
171	2	42	1	1	1	2	1	3	4	4	1	4	4	4	3	1	4	4	1	4	1	4	4	3	77	4	4	4	1	4	77	4
172	1	65	1	1	1	2	1	3	1	4	1	4	1	4	99	2	1	4	4	4	2	1	4	2	4	1	4	4	1	4	3	3
173	2	53	1	2	1	2	4	1	4	2	2	4	4	4	3	2	77	4	4	4	4	1	4	4	4	3	2	77	4	3	1	4
174	1	43	2	2	3	3	3	4	77	4	4	2	2	77	2	3	4	1	4	2	1	1	2	4	1	1	1	2	1	2	77	1
175	1	51	2	2	1	3	2	2	2	3	3	3	4	3	4	4	4	3	4	77	4	4	3	4	3	2	3	4	1	4	3	2
176	1	43	1	1	1	3	4	3	1	1	4	1	1	1	4	1	3	77	3	1	77	1	1	77	77	4	4	77	2	77	3	3
177	2	60	2	2	3	2	3	2	4	2	77	4	3	4	3	1	3	2	77	77	3	2	1	1	1	4	4	3	1	4	2	77
178	1	61	2	2	1	2	1	1	1	4	1	4	4	4	3	1	4	4	1	4	1	4	1	4	3	4	4	4	1	4	4	77
179	2	68	1	1	1	2	4	3	4	1	4	4	4	4	1	4	4	4	1	3	4	4	2	4	1	2	3	4	4	4	4	4
180	1	62	2	1	1	2	2	4	3	4	4	3	3	4	2	2	3	2	4	4	2	4	3	3	2	1	3	4	1	4	2	1
181	1	41	1	1	1	2	2	2	2	1	2	1	4	1	1	2	3	4	1	3	4	2	1	1	1	4	3	3	2	2	1	4
182	2	39	1	1	1	2	4	3	2	4	3	3	3	2	4	4	4	4	3	4	4	4	4	3	2	4	4	4	2	4	1	2
183	2	57	2	2	1	2	1	2	3	4	4	4	4	4	3	2	2	4	1	4	4	4	1	4	4	4	4	4	1	4	4	4
184	2	64	2	2	1	2	2	4	2	4	4	4	4	4	4	1	4	4	1	4	4	4	4	4	3	4	4	4	1	4	4	4
185	1	59	1	1	1	2	1	1	1	4	4	4	4	4	1	2	4	1	4	4	4	4	4	4	4	4	4	4	1	4	4	4
186	1	57	2	2	1	2	2	2	4	4	4	2	4	4	4	1	1	1	1	4	4	4	4	4	4	4	4	4	4	4	1	4
187	1	53	1	1	1	2	4	4	4	4	4	4	4	4	4	4	4	4	4	4	1	4	4	4	1	4	4	4	4	4	4	4
188	2	47	1	1	1	2	1	4	3	4	4	4	4	4	4	2	4	4	4	4	4	4	1	4	4	4	4	4	1	4	4	4
189	1	56	1	1	1	2	1	4	1	4	4	4	4	4	1	1	4	4	1	4	4	4	1	4	4	4	4	4	1	4	4	4
190	2	55	1	1	1	99	2	1	2	4	4	4	3	4	1	3	4	4	1	4	4	3	1	4	4	4	4	4	1	2	4	4
191	1	42	1	1	1	2	3	1	1	1	1	1	4	4	77	4	4	1	4	1	4	1	1	1	1	4	4	1	4	1	1	3
192	2	52	1	1	1	2	1	1	1	4	4	4	4	4	4	1	4	4	4	4	4	4	4	4	4	4	4	4	1	4	4	4
193	1	39	1	1	1	2	4	1	4	2	3	3	3	3	4	1	3	4	3	4	3	2	1	4	4	4	1	2	3	2	3	1
194	1	53	1	1	1	2	3	2	1	4	1	4	3	4	1	2	4	3	1	2	3	4	2	4	1	4	3	2	1	3	4	3
195	2	45	1	1	1	2	4	1	4	4	4	4	4	4	4	2	4	4	4	4	4	4	4	4	4	4	4	4	4	4	4	4
196	2	70	2	2	1	2	4	3	3	4	4	4	4	4	3	3	4	4	2	2	4	3	3	4	2	2	2	4	4	4	3	4
197	1	46	2	2	3	2	4	4	4	4	4	4	4	4	4	4	4	4	4	4	4	4	4	4	4	4	4	4	4	4	1	4
198	2	71	2	2	3	2	1	2	3	4	2	1	4	4	4	3	2	1	3	2	3	2	1	3	2	3	2	2	1	4	2	3
199	2	72	2	2	3	3	2	4	1	4	4	4	2	3	4	4	3	2	4	77	4	1	2	4	77	4	4	4	4	4	4	4
200	1	72	2	2	1	2	2	1	4	4	3	1	4	2	2	2	1	4	1	1	1	3	1	4	2	4	2	2	1	4	1	3
201	1	72	2	2	1	2	3	3	4	4	4	4	3	4	2	3	4	4	3	4	4	3	1	4	3	3	4	4	1	4	3	4
202	1	72	1	1	1	2	2	4	4	4	4	4	4	4	2	4	1	4	1	4	4	4	1	4	2	4	4	4	4	4	4	4
203	2	72	2	1	1	99	4	2	3	4	3	3	4	4	2	2	3	3	4	4	4	3	3	3	2	3	3	3	2	4	3	4
204	2	72	2	2	1	2	2	2	1	4	77	3	2	3	2	2	2	4	1	4	2	2	4	4	2	2	4	2	1	4	2	2
205	1	72	2	1	1	2	2	4	3	3	3	4	4	3	2	4	2	3	1	4	3	2	1	4	3	4	4	2	3	4	2	4
206	2	72	1	1	1	99	2	1	1	4	3	4	3	4	1	3	3	3	3	4	3	4	1	3	3	3	4	4	1	4	4	4

## Sheet: Kodierung
Araç	madde adı	Tam metin/Alt test	Kodlama
sosyaldemografik veriler	Id_t0	Çocuğun kod adı
	Kurum_t0	Kurum/Anaokulu	1=SP;2=HL;3=MS;4=MI;5=CO;6=WA
	Sayı_t0	Mevcut sayı
	Test yöneticisi_t0
	Tarih_t0		Gün.Ay.Yıl
	Cinsiyet_t0		2=Erkek, 1=Kız
	Doğum tarihi_t0		Gün.Ay.Yıl
	Yaş_t0		Ay
	Irk_M_t0	Çocuğun ebeveynleri hangi ülkede doğmuştur? - Anne	1= Almanya; 2= başka bir ülke
	Diğer_Ülke_M_t0	Hangi başka ülke?	metin
	Irk_V_t0	Çocuğun ebeveynleri hangi ülkede doğmuştur? - Baba	1= Almanya; 2= başka bir ülke
	Diğer_Ülke_V_t0	Hangi başka ülke?	metin
SKF	skf_dil_t0	Çocukta "Çocuklar için Benlik Kavramı Anketini" anlayacak dil becerisi mevcuttur	1= Evet, 2= Hayır, 3= Emin degil
	skf_dil_nedeni_t0	Dil için metin
	skf_motivasyon_t0	Çocuk tamamen kendini kapattı ve motive edilemedi
	skf_motivasyon_nedeni_t0	Motivasyon için metin
	skf_01_t0	Sık sık karnın ağrıyor mu?	1= çok az, 2= biraz, 3= oldukça, 4= çok, 77= cevapsız, 99= eksik değer
	skf_02_t0	Sık sık yorgun oluyor musun?
	skf_03_t0	Sık sık herhangi bir yere çarpıyor musun?
	skf_04_t0	Bir şeyi başarabildiğin için sevinebiliyor musun?
	skf_05_t0	Çok şey biliyor musun?
	skf_06_t0	Yeni şeyler öğrenmeyi seviyor musun?
	skf_07_t0	Çoğu oyunda iyi misin?
	skf_08_t0	Yeni şeyler denemeyi seviyor musun?
	skf_09_t0	Sık sık düşer misin? (yarışırken)
	skf_10_t0	Sık sık hasta mısın?
	skf_11_t0	Çok şeyi yapabiliyor musun?
	skf_12_t0	Daha çok seyi yapabilmek ister misin?
	skf_13_t0	Başkaları elinden bir şeyi aldığında ağlıyor musun?
	skf_14_t0	İyi sayabiliyor musun?
	skf_15_t0	Başka çocukları iyi anlıyor musun?
	skf_16_t0	Diğer çocuklar seninle oynamaktan zevk alıyorlar mı?
	skf_17_t0	Sık sık başın dönüyor mu?
	skf_18_t0	Başka çocuklarla olmayı seviyor musun?
	skf_19_t0	Sen bir şey anlattığında diğer çocuklar seni dinliyor mu?
	skf_20_t0	Kitaplara bakmayı seviyor musun?
	skf_21_t0	Kendini beğeniyor musun?
	skf_22_t0	Neşeli bir çocuk musun?
	skf_23_t0	Sık sık başın ağrıyor mu?
	skf_24_t0	İyi resim yapabiliyor musun?
	skf_25_t0	Diğer çocuklar sana iyi davranıyorlar mı?
	skf_26_t0	Hayatın güzel mi?

## Sheet: Tabelle3
LE05102010	02 29	Çocuklar için psikolojik sağlamlık ölçeği eksik
TY12102009	02 37	Çocuklar için psikolojik sağlamlık ölçeği eksik
SF25032010	02 39	Çocuklar için psikolojik sağlamlık ölçeği eksik
MK17112009	02 47	Çocuklar için benlik kavramı anketi ve psikolojik sağlamlık ölçeği eksik		--> dil becerisi eksik
MS05112009	02 48	WET ve Çocuklar için psikolojik sağlamlık ölçeği eksik --> Test yarıda bırakıldı/iptal edildi
ÖK28112009	03 52	Çocuklar için psikolojik sağlamlık ölçeği eksik
MY17052008	03 57	WET ve Çocuklar için psikolojik sağlamlık ölçeği eksik --> Test yarıda bırakıldı/iptal edildi
JE12032009	03 69	WET ve Çocuklar için psikolojik sağlamlık ölçeği eksik --> Test yarıda bırakıldı/iptal edildi
AM10052008	03 88	WET ve Çocuklar için psikolojik sağlamlık ölçeği eksik --> Test yarıda bırakıldı/iptal edildi
MB25062010	03 91	WET ve Çocuklar için psikolojik sağlamlık ölçeği eksik --> Test yarıda bırakıldı/iptal edildi
